# Supplementary material for: Discretisation of conditions in decision rules induced for continuous data
Source: PLoS One. 2020 Apr 22;15(4):e0231788. doi: 10.1371/journal.pone.0231788 (PMC7176134; doi:10.1371/journal.pone.0231788)
Supplement: S1 File — (ZIP) [file pone.0231788.s001.zip]

Archive with 6 entries (6 files):
- M-writersT2.arff
- F-writersL.arff
- F-writersT1.arff
- F-writersT2.arff
- M-writersL.arff
- M-writersT1.arff
