# Supplementary material for: Discretisation of conditions in decision rules induced for continuous data
Source: PLoS One. 2020 Apr 22;15(4):e0231788. doi: 10.1371/journal.pone.0231788 (PMC7176134; doi:10.1371/journal.pone.0231788)
Supplement: S1 File — (ZIP) [file pone.0231788.s001.zip › M-writersT2.arff]

@relation authorM

@attribute that real
@attribute on real
@attribute but real
@attribute by real
@attribute what real
@attribute who real
@attribute there real
@attribute how real
@attribute then real
@attribute any real
@attribute after real
@attribute never real
@attribute same real
@attribute such real
@attribute during real
@attribute before real
@attribute though real
@attribute until real
@attribute almost real
@attribute whether real
@attribute around real
@attribute within real
@attribute semicolon real
@attribute comma real
@attribute author {curwood,london}

@data
0.014961,	0.001448,	0.004344,	0.002413,	0.004344,	0.000965,	0.004826,	0.000483,	0.002413,	0.000483,	0.001448,	0.000965,	0.000000,	0.000483,	0.000000,	0.001931,	0.000000,	0.000000,	0.002413,	0.000000,	0.000000,	0.000000,	0.000965,	0.064672,	curwood
0.014423,	0.003846,	0.006250,	0.000481,	0.002404,	0.001442,	0.002885,	0.000481,	0.001442,	0.000962,	0.002404,	0.000000,	0.000481,	0.001442,	0.000481,	0.000962,	0.001442,	0.000481,	0.001442,	0.000000,	0.000000,	0.000962,	0.000481,	0.064423,	curwood
0.010829,	0.002825,	0.006121,	0.001412,	0.004708,	0.002354,	0.004708,	0.000942,	0.002354,	0.001412,	0.000000,	0.000471,	0.002354,	0.001883,	0.000000,	0.001412,	0.000000,	0.000000,	0.000471,	0.000000,	0.000000,	0.000471,	0.000942,	0.057439,	curwood
0.008209,	0.005311,	0.004346,	0.003380,	0.002897,	0.003863,	0.004829,	0.001931,	0.002414,	0.000000,	0.000000,	0.000000,	0.000000,	0.000483,	0.000000,	0.001449,	0.000483,	0.001449,	0.000000,	0.000000,	0.000483,	0.000000,	0.001449,	0.057943,	curwood
0.015478,	0.004690,	0.006098,	0.001876,	0.002345,	0.000938,	0.003283,	0.001876,	0.001876,	0.000938,	0.001407,	0.000938,	0.000000,	0.001407,	0.000469,	0.001407,	0.000000,	0.000469,	0.001407,	0.000000,	0.000000,	0.000000,	0.000938,	0.054878,	curwood
0.009519,	0.001904,	0.004284,	0.001428,	0.001904,	0.001428,	0.003808,	0.000952,	0.001428,	0.001904,	0.001428,	0.000476,	0.000476,	0.000952,	0.000000,	0.000000,	0.000476,	0.001428,	0.001428,	0.000000,	0.000000,	0.000000,	0.000476,	0.062351,	curwood
0.009887,	0.002354,	0.005179,	0.000942,	0.000000,	0.001412,	0.005650,	0.000000,	0.001883,	0.000471,	0.000942,	0.000000,	0.000942,	0.000471,	0.000000,	0.001412,	0.000471,	0.001883,	0.001883,	0.000000,	0.000000,	0.000000,	0.000942,	0.047081,	curwood
0.007966,	0.004686,	0.004217,	0.002812,	0.002343,	0.001406,	0.002343,	0.000469,	0.002343,	0.000000,	0.000000,	0.000937,	0.000000,	0.000469,	0.000000,	0.003280,	0.000000,	0.001874,	0.000937,	0.000000,	0.000000,	0.000469,	0.000937,	0.059513,	curwood
0.010511,	0.001433,	0.006211,	0.000478,	0.003344,	0.002389,	0.003344,	0.001433,	0.002389,	0.000956,	0.001911,	0.001911,	0.000000,	0.002867,	0.000478,	0.000000,	0.000000,	0.001911,	0.001433,	0.000478,	0.000000,	0.000000,	0.000000,	0.049689,	curwood
0.013634,	0.003291,	0.007522,	0.001881,	0.004231,	0.000470,	0.002351,	0.001410,	0.001881,	0.000470,	0.001881,	0.000470,	0.000940,	0.001410,	0.000000,	0.000470,	0.000470,	0.000470,	0.000470,	0.000000,	0.000000,	0.001410,	0.000470,	0.055007,	curwood
0.013783,	0.003802,	0.006179,	0.000475,	0.001426,	0.000475,	0.004753,	0.000475,	0.002852,	0.000475,	0.002376,	0.000475,	0.000951,	0.000475,	0.000475,	0.003327,	0.000475,	0.001426,	0.001426,	0.000000,	0.000000,	0.000951,	0.000475,	0.057510,	curwood
0.007605,	0.007129,	0.004278,	0.000475,	0.001426,	0.001901,	0.002852,	0.000000,	0.003327,	0.000475,	0.002376,	0.000000,	0.000475,	0.000000,	0.000000,	0.001426,	0.000000,	0.002852,	0.000475,	0.000475,	0.000000,	0.000475,	0.000000,	0.048954,	curwood
0.008201,	0.005306,	0.004824,	0.001447,	0.000965,	0.000000,	0.006271,	0.000000,	0.001447,	0.000000,	0.001447,	0.000482,	0.000000,	0.000965,	0.000000,	0.000482,	0.000482,	0.002894,	0.000000,	0.000000,	0.000000,	0.000482,	0.000965,	0.046310,	curwood
0.008596,	0.000955,	0.003820,	0.000955,	0.003343,	0.001910,	0.006208,	0.001433,	0.001433,	0.000478,	0.001433,	0.001910,	0.000478,	0.000955,	0.000000,	0.000955,	0.000000,	0.000478,	0.000478,	0.000000,	0.000000,	0.000478,	0.001910,	0.052531,	curwood
0.009510,	0.004280,	0.007133,	0.000476,	0.003329,	0.000000,	0.002378,	0.000951,	0.000476,	0.002378,	0.002853,	0.001427,	0.000000,	0.000951,	0.000000,	0.001902,	0.000476,	0.000476,	0.000951,	0.000000,	0.000000,	0.000000,	0.001427,	0.046125,	curwood
0.014368,	0.004310,	0.003831,	0.001437,	0.000479,	0.000958,	0.004789,	0.000000,	0.002874,	0.000000,	0.000479,	0.000479,	0.000000,	0.000479,	0.000000,	0.000479,	0.000479,	0.001437,	0.000000,	0.000000,	0.000479,	0.000479,	0.002395,	0.063697,	curwood
0.009470,	0.002841,	0.007576,	0.000947,	0.001420,	0.000947,	0.001894,	0.000473,	0.000947,	0.001894,	0.000000,	0.001894,	0.000473,	0.000000,	0.000000,	0.001420,	0.000000,	0.001894,	0.000473,	0.000000,	0.000947,	0.000000,	0.000473,	0.064867,	curwood
0.011781,	0.003770,	0.004713,	0.000000,	0.002356,	0.001885,	0.004713,	0.000943,	0.004241,	0.000000,	0.000943,	0.000943,	0.001885,	0.000000,	0.000000,	0.001885,	0.000000,	0.002828,	0.000000,	0.000000,	0.000000,	0.000000,	0.000471,	0.073044,	curwood
0.017192,	0.003820,	0.003820,	0.001433,	0.000955,	0.000478,	0.005731,	0.000478,	0.005731,	0.000478,	0.000478,	0.000000,	0.000478,	0.000000,	0.000000,	0.001910,	0.000000,	0.001910,	0.000000,	0.000000,	0.000000,	0.000000,	0.002388,	0.074976,	curwood
0.009995,	0.004760,	0.005236,	0.001904,	0.000000,	0.001904,	0.004760,	0.000000,	0.003332,	0.000476,	0.000476,	0.000476,	0.000476,	0.000000,	0.000000,	0.000476,	0.000000,	0.000000,	0.000952,	0.000000,	0.000000,	0.001428,	0.000476,	0.073298,	curwood
0.014038,	0.004212,	0.004679,	0.000000,	0.000936,	0.001404,	0.004212,	0.000000,	0.005147,	0.000000,	0.000468,	0.001404,	0.000000,	0.000468,	0.000000,	0.000936,	0.000936,	0.000468,	0.000468,	0.000468,	0.000000,	0.000468,	0.001404,	0.070660,	curwood
0.014252,	0.005226,	0.006176,	0.000950,	0.000950,	0.000000,	0.005701,	0.000000,	0.001425,	0.000475,	0.002375,	0.004751,	0.000950,	0.001425,	0.000000,	0.000475,	0.000475,	0.001900,	0.000000,	0.000000,	0.000000,	0.000000,	0.000475,	0.080760,	curwood
0.016354,	0.006734,	0.006253,	0.000000,	0.001924,	0.001924,	0.008658,	0.000000,	0.001924,	0.000000,	0.003848,	0.001443,	0.000481,	0.000000,	0.000000,	0.000000,	0.000000,	0.001924,	0.000000,	0.000000,	0.001443,	0.001924,	0.000481,	0.072631,	curwood
0.013423,	0.003835,	0.007191,	0.000959,	0.001918,	0.000959,	0.004314,	0.000479,	0.002397,	0.000479,	0.002397,	0.000479,	0.000000,	0.000479,	0.000000,	0.001918,	0.000959,	0.001438,	0.000479,	0.000000,	0.000000,	0.000000,	0.000000,	0.063279,	curwood
0.012882,	0.004294,	0.005248,	0.000477,	0.000477,	0.000000,	0.003340,	0.000477,	0.002863,	0.000477,	0.000477,	0.000477,	0.000954,	0.000000,	0.000477,	0.001431,	0.000000,	0.003340,	0.000954,	0.000477,	0.000477,	0.000954,	0.000477,	0.070134,	curwood
0.009013,	0.003321,	0.007116,	0.001423,	0.003321,	0.000949,	0.003795,	0.000000,	0.002372,	0.000474,	0.000949,	0.002372,	0.000949,	0.000000,	0.000000,	0.002372,	0.000000,	0.000000,	0.000949,	0.000000,	0.000474,	0.000000,	0.000000,	0.067837,	curwood
0.009560,	0.002390,	0.003824,	0.000478,	0.000956,	0.000000,	0.003824,	0.000000,	0.005258,	0.000000,	0.000478,	0.000956,	0.000000,	0.000956,	0.000000,	0.003346,	0.000478,	0.001434,	0.000478,	0.000000,	0.000000,	0.000478,	0.000478,	0.071702,	curwood
0.011721,	0.003751,	0.005626,	0.000000,	0.001406,	0.005157,	0.004219,	0.000000,	0.003282,	0.000000,	0.002344,	0.000000,	0.000000,	0.000000,	0.000000,	0.000000,	0.000000,	0.000000,	0.000469,	0.000000,	0.000000,	0.000469,	0.000000,	0.063760,	curwood
0.012542,	0.005306,	0.002894,	0.000482,	0.000482,	0.000482,	0.000965,	0.000000,	0.003377,	0.000000,	0.001447,	0.000482,	0.000000,	0.000000,	0.000965,	0.000965,	0.000000,	0.000965,	0.000000,	0.000000,	0.000000,	0.000000,	0.000482,	0.058370,	curwood
0.010728,	0.005131,	0.002799,	0.003265,	0.000933,	0.000933,	0.001399,	0.000000,	0.005131,	0.000466,	0.001866,	0.000933,	0.000000,	0.000000,	0.000000,	0.000000,	0.000000,	0.000466,	0.000000,	0.000000,	0.000466,	0.000466,	0.001866,	0.074160,	curwood
0.018293,	0.003752,	0.004221,	0.004690,	0.001407,	0.005159,	0.009381,	0.000000,	0.001407,	0.000000,	0.000469,	0.000938,	0.000938,	0.000938,	0.000000,	0.000469,	0.000469,	0.000469,	0.000469,	0.000469,	0.000000,	0.000469,	0.002814,	0.042683,	curwood
0.021337,	0.004267,	0.003793,	0.000474,	0.003319,	0.001422,	0.004742,	0.000948,	0.002845,	0.000474,	0.001897,	0.000948,	0.000000,	0.000948,	0.000000,	0.000474,	0.000948,	0.000474,	0.000948,	0.000000,	0.000474,	0.000000,	0.000474,	0.051209,	curwood
0.016121,	0.002371,	0.005216,	0.001897,	0.001897,	0.000948,	0.005216,	0.000948,	0.001897,	0.000474,	0.000948,	0.000474,	0.001422,	0.000000,	0.000000,	0.000948,	0.001897,	0.000000,	0.002845,	0.000000,	0.000000,	0.000474,	0.001897,	0.042200,	curwood
0.014133,	0.002924,	0.003411,	0.001462,	0.001462,	0.002924,	0.002437,	0.000000,	0.000975,	0.000000,	0.001949,	0.001462,	0.000975,	0.000975,	0.000000,	0.000975,	0.000000,	0.000487,	0.000487,	0.000000,	0.000000,	0.000487,	0.003411,	0.040936,	curwood
0.011888,	0.004280,	0.002378,	0.002378,	0.001902,	0.001427,	0.002378,	0.000000,	0.000951,	0.000951,	0.001427,	0.000951,	0.000000,	0.000476,	0.000000,	0.000000,	0.000951,	0.000951,	0.000476,	0.000476,	0.000000,	0.000000,	0.006182,	0.042320,	curwood
0.010952,	0.003810,	0.004762,	0.002381,	0.000000,	0.000476,	0.001905,	0.000476,	0.002857,	0.000476,	0.000000,	0.001905,	0.000476,	0.000476,	0.000000,	0.002381,	0.000000,	0.000952,	0.000476,	0.000476,	0.000000,	0.000000,	0.005238,	0.056667,	curwood
0.014361,	0.007180,	0.001436,	0.001915,	0.003830,	0.000479,	0.004308,	0.000479,	0.001436,	0.000479,	0.001915,	0.000957,	0.001915,	0.000479,	0.000000,	0.001436,	0.000479,	0.000000,	0.001436,	0.000479,	0.000000,	0.000957,	0.010053,	0.056965,	curwood
0.016175,	0.009039,	0.001427,	0.001427,	0.001427,	0.002379,	0.005233,	0.000476,	0.002379,	0.000000,	0.000951,	0.000476,	0.000000,	0.000476,	0.000476,	0.001427,	0.000951,	0.001903,	0.001427,	0.001427,	0.000000,	0.001427,	0.006660,	0.053758,	curwood
0.011273,	0.001409,	0.006106,	0.002818,	0.002818,	0.000470,	0.007046,	0.001409,	0.001409,	0.000000,	0.000470,	0.000470,	0.000939,	0.000000,	0.000470,	0.000939,	0.001409,	0.002349,	0.001879,	0.000000,	0.000000,	0.000000,	0.002818,	0.062001,	curwood
0.013455,	0.003844,	0.003844,	0.000481,	0.001442,	0.000000,	0.007689,	0.000000,	0.002883,	0.000000,	0.001442,	0.000000,	0.000000,	0.000000,	0.000000,	0.000481,	0.000961,	0.000000,	0.000000,	0.000961,	0.000481,	0.001442,	0.010091,	0.058626,	curwood
0.015355,	0.003839,	0.004319,	0.002879,	0.002879,	0.001919,	0.006238,	0.000960,	0.002879,	0.000480,	0.000480,	0.001440,	0.000000,	0.000000,	0.000000,	0.002399,	0.001440,	0.000960,	0.001440,	0.000000,	0.000480,	0.000960,	0.003359,	0.054223,	curwood
0.010900,	0.006635,	0.002370,	0.000948,	0.002844,	0.000474,	0.002844,	0.002844,	0.002370,	0.001422,	0.001422,	0.000474,	0.000000,	0.000000,	0.000000,	0.002370,	0.000000,	0.001422,	0.001422,	0.000000,	0.000000,	0.000948,	0.004739,	0.054028,	curwood
0.014085,	0.003756,	0.001408,	0.000469,	0.001878,	0.000000,	0.004695,	0.000939,	0.002347,	0.000000,	0.000469,	0.000469,	0.000469,	0.000469,	0.000469,	0.000469,	0.001878,	0.000000,	0.002347,	0.000000,	0.000000,	0.000469,	0.006573,	0.054930,	curwood
0.016167,	0.009510,	0.003329,	0.003804,	0.001427,	0.003329,	0.003804,	0.000000,	0.002378,	0.000951,	0.000476,	0.000951,	0.000000,	0.000000,	0.000000,	0.002378,	0.002853,	0.000951,	0.000476,	0.000000,	0.000476,	0.000476,	0.004280,	0.058012,	curwood
0.015774,	0.007170,	0.003346,	0.005258,	0.000478,	0.003346,	0.001912,	0.001434,	0.002868,	0.000000,	0.000000,	0.000478,	0.000000,	0.000478,	0.000478,	0.000478,	0.000478,	0.001912,	0.002390,	0.000478,	0.000000,	0.000956,	0.003346,	0.057839,	curwood
0.015429,	0.011572,	0.004822,	0.007715,	0.004339,	0.002411,	0.000482,	0.000482,	0.002411,	0.000482,	0.000964,	0.001446,	0.000000,	0.000964,	0.000482,	0.002411,	0.000482,	0.000482,	0.000964,	0.000482,	0.000964,	0.000000,	0.002893,	0.058341,	london
0.015595,	0.007089,	0.004726,	0.003308,	0.003781,	0.003308,	0.002836,	0.000473,	0.000000,	0.002363,	0.000000,	0.000473,	0.000000,	0.000000,	0.000000,	0.001890,	0.000945,	0.000473,	0.000945,	0.000473,	0.001418,	0.000000,	0.000473,	0.067580,	london
0.008646,	0.010567,	0.003842,	0.005283,	0.002402,	0.003362,	0.002402,	0.000000,	0.002402,	0.000480,	0.000480,	0.001441,	0.000480,	0.000000,	0.000000,	0.000480,	0.000961,	0.001921,	0.000000,	0.000000,	0.000480,	0.000480,	0.002402,	0.080211,	london
0.008072,	0.004748,	0.006173,	0.003799,	0.001899,	0.002374,	0.002849,	0.000000,	0.002374,	0.000950,	0.000000,	0.002374,	0.000475,	0.002849,	0.000475,	0.000950,	0.000950,	0.000950,	0.000950,	0.000000,	0.000000,	0.000000,	0.001899,	0.067901,	london
0.012399,	0.010014,	0.003815,	0.002384,	0.005722,	0.004292,	0.001907,	0.000000,	0.001431,	0.000477,	0.000477,	0.001431,	0.001907,	0.000954,	0.000000,	0.000477,	0.001431,	0.000954,	0.000954,	0.000000,	0.000000,	0.000000,	0.002861,	0.087744,	london
0.018269,	0.008173,	0.006250,	0.005288,	0.001923,	0.003846,	0.000962,	0.000000,	0.003365,	0.000962,	0.000000,	0.000000,	0.000481,	0.000962,	0.000000,	0.001442,	0.000481,	0.000481,	0.001442,	0.000000,	0.000481,	0.000000,	0.002404,	0.088462,	london
0.012851,	0.009995,	0.005236,	0.000952,	0.002380,	0.002380,	0.004284,	0.000476,	0.002856,	0.000952,	0.000000,	0.001904,	0.000000,	0.001428,	0.000476,	0.000000,	0.000476,	0.000476,	0.000476,	0.000000,	0.000000,	0.000476,	0.001428,	0.085198,	london
0.015737,	0.009537,	0.004292,	0.007630,	0.002861,	0.002861,	0.002384,	0.002384,	0.000477,	0.000477,	0.000954,	0.000477,	0.001431,	0.002384,	0.000000,	0.000477,	0.000000,	0.000954,	0.000954,	0.000477,	0.000477,	0.000000,	0.004769,	0.077730,	london
0.009639,	0.011084,	0.006747,	0.002410,	0.002410,	0.000482,	0.001446,	0.000482,	0.001928,	0.000482,	0.000000,	0.001446,	0.001928,	0.000482,	0.000000,	0.000482,	0.001446,	0.000964,	0.001928,	0.000000,	0.000964,	0.000000,	0.001928,	0.087229,	london
0.012346,	0.005698,	0.007123,	0.003324,	0.003324,	0.002849,	0.000950,	0.001425,	0.002374,	0.001425,	0.000475,	0.000950,	0.000000,	0.001425,	0.000475,	0.000475,	0.000000,	0.000950,	0.001425,	0.000000,	0.000475,	0.000000,	0.005223,	0.078348,	london
0.016221,	0.007634,	0.002863,	0.003340,	0.002863,	0.000477,	0.002385,	0.000954,	0.002385,	0.001908,	0.001431,	0.001908,	0.000477,	0.000954,	0.000000,	0.000954,	0.000477,	0.002385,	0.001431,	0.000000,	0.000954,	0.000000,	0.000954,	0.074905,	london
0.012500,	0.007692,	0.003365,	0.001923,	0.001923,	0.003365,	0.001923,	0.000962,	0.001923,	0.000000,	0.000000,	0.001923,	0.000481,	0.000962,	0.000000,	0.001923,	0.000962,	0.000481,	0.000481,	0.000000,	0.000000,	0.000000,	0.003846,	0.086538,	london
0.007955,	0.015442,	0.002808,	0.002340,	0.002340,	0.001872,	0.002808,	0.001872,	0.001872,	0.000936,	0.001404,	0.001872,	0.000468,	0.000468,	0.000000,	0.000936,	0.000000,	0.000468,	0.000468,	0.000468,	0.000000,	0.000000,	0.004212,	0.082358,	london
0.010979,	0.008115,	0.009069,	0.002864,	0.004296,	0.000955,	0.002387,	0.001909,	0.001909,	0.001909,	0.000955,	0.000000,	0.000477,	0.001909,	0.000000,	0.000477,	0.001909,	0.000000,	0.000955,	0.000000,	0.000000,	0.000000,	0.003819,	0.072554,	london
0.017511,	0.012305,	0.007099,	0.001420,	0.003786,	0.000947,	0.002366,	0.002840,	0.002840,	0.000947,	0.000947,	0.000473,	0.000000,	0.000947,	0.000947,	0.001893,	0.000473,	0.000473,	0.000000,	0.000000,	0.000000,	0.000000,	0.001893,	0.063417,	london
0.008725,	0.008240,	0.005332,	0.004847,	0.000969,	0.001939,	0.001454,	0.000000,	0.001454,	0.000485,	0.000000,	0.000000,	0.000000,	0.000485,	0.000485,	0.000969,	0.000485,	0.000000,	0.000485,	0.000485,	0.000485,	0.000000,	0.000969,	0.077557,	london
0.011577,	0.009165,	0.006271,	0.005789,	0.000965,	0.002894,	0.003377,	0.000000,	0.000965,	0.000965,	0.000965,	0.000482,	0.001930,	0.000000,	0.000000,	0.000482,	0.001447,	0.000000,	0.000965,	0.000000,	0.001930,	0.000000,	0.001930,	0.070429,	london
0.010511,	0.011945,	0.006689,	0.002867,	0.004300,	0.001433,	0.001433,	0.000956,	0.001911,	0.000478,	0.001911,	0.000478,	0.002389,	0.000000,	0.000478,	0.002867,	0.001433,	0.000000,	0.000000,	0.000000,	0.000478,	0.000000,	0.003344,	0.075490,	london
0.009100,	0.013410,	0.006705,	0.006705,	0.001437,	0.001437,	0.000479,	0.000000,	0.002395,	0.002395,	0.000958,	0.000479,	0.000958,	0.000479,	0.000000,	0.001437,	0.000000,	0.000479,	0.000958,	0.000479,	0.001437,	0.000000,	0.002395,	0.089080,	london
0.006663,	0.009043,	0.003808,	0.001904,	0.000952,	0.000000,	0.001904,	0.000952,	0.001428,	0.000476,	0.000000,	0.001904,	0.001428,	0.000952,	0.000000,	0.001904,	0.000000,	0.000000,	0.000000,	0.000476,	0.003332,	0.000000,	0.001428,	0.074250,	london
0.008483,	0.010839,	0.007069,	0.006598,	0.003770,	0.000000,	0.004241,	0.000000,	0.001885,	0.000471,	0.000471,	0.000943,	0.001414,	0.001414,	0.000000,	0.000943,	0.001414,	0.000000,	0.000000,	0.000000,	0.000471,	0.000000,	0.001885,	0.075872,	london
0.010019,	0.010973,	0.006679,	0.003340,	0.000477,	0.000000,	0.001431,	0.000000,	0.001431,	0.000000,	0.000000,	0.001908,	0.000000,	0.002385,	0.000477,	0.001431,	0.000954,	0.000000,	0.000954,	0.000000,	0.000954,	0.000000,	0.002863,	0.080630,	london
0.008099,	0.011910,	0.003335,	0.006193,	0.000000,	0.000000,	0.001906,	0.000000,	0.000476,	0.000476,	0.000953,	0.002859,	0.001429,	0.001429,	0.000476,	0.001906,	0.000000,	0.000000,	0.000476,	0.000000,	0.000476,	0.000000,	0.003811,	0.076703,	london
0.009528,	0.008576,	0.002382,	0.005241,	0.001429,	0.003811,	0.000476,	0.000000,	0.000000,	0.000953,	0.000953,	0.001429,	0.002859,	0.000953,	0.000000,	0.001429,	0.000953,	0.000000,	0.000476,	0.000953,	0.000953,	0.000000,	0.002859,	0.086708,	london
0.011000,	0.013869,	0.008130,	0.001913,	0.000956,	0.000000,	0.001435,	0.000000,	0.002869,	0.000000,	0.000956,	0.000478,	0.000000,	0.000956,	0.000478,	0.000000,	0.000956,	0.000000,	0.000000,	0.000478,	0.001435,	0.000000,	0.001913,	0.080823,	london
0.012369,	0.015224,	0.006660,	0.001903,	0.003330,	0.001903,	0.001427,	0.000476,	0.001427,	0.000476,	0.001427,	0.001427,	0.000000,	0.000000,	0.000000,	0.000476,	0.000951,	0.000000,	0.000000,	0.000000,	0.000951,	0.000000,	0.003330,	0.074215,	london
0.012340,	0.009492,	0.006645,	0.005221,	0.000000,	0.000000,	0.000949,	0.000475,	0.001424,	0.000949,	0.000949,	0.000475,	0.000949,	0.000949,	0.000000,	0.000000,	0.001424,	0.000949,	0.000000,	0.000000,	0.000475,	0.000475,	0.002373,	0.069293,	london
0.014797,	0.013365,	0.005251,	0.004773,	0.001432,	0.001432,	0.002387,	0.000477,	0.003819,	0.000477,	0.000955,	0.000955,	0.001432,	0.000955,	0.000000,	0.000477,	0.000477,	0.000000,	0.000000,	0.000477,	0.001432,	0.000000,	0.002387,	0.086396,	london
0.008580,	0.015729,	0.006673,	0.003337,	0.003337,	0.002383,	0.003813,	0.000953,	0.002383,	0.000477,	0.000477,	0.001907,	0.001430,	0.000477,	0.000000,	0.002860,	0.000953,	0.000477,	0.000000,	0.000000,	0.000477,	0.000000,	0.000953,	0.081030,	london
0.008008,	0.010834,	0.008950,	0.004239,	0.001413,	0.002355,	0.001884,	0.000942,	0.002826,	0.001413,	0.000471,	0.000471,	0.000942,	0.000471,	0.000000,	0.000000,	0.000000,	0.000000,	0.000000,	0.000471,	0.000471,	0.000000,	0.003768,	0.071126,	london
0.008996,	0.011837,	0.007102,	0.002841,	0.002367,	0.000000,	0.002367,	0.000947,	0.002841,	0.000473,	0.000000,	0.001420,	0.000947,	0.001420,	0.000000,	0.000000,	0.000473,	0.000473,	0.000000,	0.000000,	0.000947,	0.000000,	0.001420,	0.083807,	london
0.011804,	0.011804,	0.007554,	0.005666,	0.003305,	0.000472,	0.001889,	0.000944,	0.001889,	0.001416,	0.001889,	0.002833,	0.001416,	0.000472,	0.000000,	0.000472,	0.000944,	0.000000,	0.000944,	0.000944,	0.001416,	0.000000,	0.001416,	0.076487,	london
0.009501,	0.007126,	0.006651,	0.001900,	0.004276,	0.001425,	0.003800,	0.000475,	0.000950,	0.001900,	0.002375,	0.005226,	0.002375,	0.001900,	0.000000,	0.000950,	0.000950,	0.000475,	0.000950,	0.000000,	0.001425,	0.000000,	0.000950,	0.085986,	london
0.006670,	0.008099,	0.002859,	0.003335,	0.001429,	0.003811,	0.003335,	0.000000,	0.000953,	0.000000,	0.000953,	0.000953,	0.000953,	0.000000,	0.000000,	0.000953,	0.000476,	0.000953,	0.000000,	0.000000,	0.001906,	0.000000,	0.001906,	0.078609,	london
0.007615,	0.006663,	0.004284,	0.003332,	0.004284,	0.001904,	0.003332,	0.000476,	0.001904,	0.000952,	0.000476,	0.000476,	0.000476,	0.000952,	0.000000,	0.000952,	0.000000,	0.000952,	0.000476,	0.000000,	0.001904,	0.000000,	0.001428,	0.071395,	london
0.007102,	0.014678,	0.004735,	0.005682,	0.002367,	0.004261,	0.003788,	0.000473,	0.002367,	0.000000,	0.000000,	0.000473,	0.000473,	0.000473,	0.000000,	0.001420,	0.000473,	0.000000,	0.000473,	0.000000,	0.000947,	0.000000,	0.001420,	0.086174,	london
0.009972,	0.005223,	0.005223,	0.000950,	0.003324,	0.000475,	0.006173,	0.001425,	0.002374,	0.000000,	0.000950,	0.002374,	0.000475,	0.000950,	0.000000,	0.000950,	0.000950,	0.000475,	0.001899,	0.000000,	0.001425,	0.000000,	0.003324,	0.073124,	london
0.015166,	0.006161,	0.004739,	0.001896,	0.002370,	0.005687,	0.001896,	0.000474,	0.000474,	0.000948,	0.001896,	0.001896,	0.000000,	0.000474,	0.000000,	0.001896,	0.000948,	0.000474,	0.000948,	0.000000,	0.000948,	0.000000,	0.004265,	0.082464,	london
0.012218,	0.009398,	0.004699,	0.001880,	0.003289,	0.001880,	0.002350,	0.000940,	0.002820,	0.001410,	0.000470,	0.001410,	0.001410,	0.000000,	0.000000,	0.000940,	0.000940,	0.000000,	0.000000,	0.000000,	0.000000,	0.000000,	0.001410,	0.071429,	london
0.013634,	0.005642,	0.008463,	0.002351,	0.003761,	0.001410,	0.000470,	0.001881,	0.002821,	0.000940,	0.000940,	0.001881,	0.000940,	0.000940,	0.000000,	0.001881,	0.000000,	0.000470,	0.000470,	0.000000,	0.000940,	0.000000,	0.002351,	0.075693,	london
0.008971,	0.009915,	0.005666,	0.001889,	0.002361,	0.000472,	0.000944,	0.000944,	0.000000,	0.000000,	0.001889,	0.001889,	0.001416,	0.000944,	0.000000,	0.001416,	0.000944,	0.000000,	0.001416,	0.000000,	0.001416,	0.000000,	0.001416,	0.101983,	london
0.020863,	0.009957,	0.006638,	0.000474,	0.003319,	0.000000,	0.001897,	0.000000,	0.002371,	0.001422,	0.000000,	0.001422,	0.000474,	0.000000,	0.000000,	0.002371,	0.000474,	0.000000,	0.000000,	0.000000,	0.000474,	0.000000,	0.004742,	0.083926,	london
0.010506,	0.006208,	0.005253,	0.001433,	0.003343,	0.000955,	0.001433,	0.001433,	0.001910,	0.000955,	0.000478,	0.004776,	0.000478,	0.001910,	0.000000,	0.001433,	0.000000,	0.000000,	0.001433,	0.000000,	0.001433,	0.000000,	0.000478,	0.063515,	london
0.011418,	0.006185,	0.007136,	0.001903,	0.002379,	0.000476,	0.002379,	0.001427,	0.003806,	0.002379,	0.003806,	0.004757,	0.001427,	0.000000,	0.000000,	0.000951,	0.001427,	0.000476,	0.001427,	0.000000,	0.000000,	0.000000,	0.000476,	0.070885,	london
0.009039,	0.011418,	0.007612,	0.004757,	0.003806,	0.000476,	0.001903,	0.002854,	0.002379,	0.001427,	0.001903,	0.001427,	0.000476,	0.000000,	0.000000,	0.000951,	0.000000,	0.000476,	0.000951,	0.000000,	0.000951,	0.000000,	0.003330,	0.078972,	london
