# Supplementary material for: Discretisation of conditions in decision rules induced for continuous data
Source: PLoS One. 2020 Apr 22;15(4):e0231788. doi: 10.1371/journal.pone.0231788 (PMC7176134; doi:10.1371/journal.pone.0231788)
Supplement: S1 File — (ZIP) [file pone.0231788.s001.zip › F-writersL.arff]

@relation authorF

@attribute that real
@attribute on real
@attribute but real
@attribute by real
@attribute what real
@attribute who real
@attribute there real
@attribute how real
@attribute then real
@attribute any real
@attribute after real
@attribute never real
@attribute same real
@attribute such real
@attribute during real
@attribute before real
@attribute though real
@attribute until real
@attribute almost real
@attribute whether real
@attribute around real
@attribute within real
@attribute semicolon real
@attribute comma real
@attribute author {mary,edith}

@data
0.008559,	0.002378,	0.002853,	0.004280,	0.000951,	0.007133,	0.004755,	0.000476,	0.000951,	0.000000,	0.000000,	0.001902,	0.000000,	0.000476,	0.000476,	0.002378,	0.000476,	0.000476,	0.000000,	0.000000,	0.000476,	0.000000,	0.008084,	0.089872,	mary
0.010501,	0.001909,	0.002864,	0.002864,	0.000000,	0.002864,	0.001909,	0.000000,	0.001432,	0.000000,	0.000955,	0.000955,	0.000000,	0.001432,	0.000000,	0.000955,	0.000955,	0.000477,	0.000477,	0.000000,	0.000477,	0.000477,	0.006205,	0.095943,	mary
0.010466,	0.001427,	0.004282,	0.002379,	0.001427,	0.001903,	0.002379,	0.001427,	0.002379,	0.001427,	0.000000,	0.000000,	0.000476,	0.000476,	0.000000,	0.002854,	0.000000,	0.000476,	0.000476,	0.000476,	0.001427,	0.000000,	0.005709,	0.084681,	mary
0.016738,	0.001913,	0.004782,	0.004304,	0.004304,	0.001435,	0.005739,	0.001435,	0.002869,	0.000000,	0.001435,	0.000478,	0.000000,	0.000000,	0.000000,	0.001435,	0.000000,	0.001435,	0.000000,	0.000000,	0.000478,	0.000478,	0.009087,	0.096604,	mary
0.012411,	0.002387,	0.007160,	0.001432,	0.000477,	0.002387,	0.007637,	0.000000,	0.005728,	0.000000,	0.000955,	0.000477,	0.000000,	0.000955,	0.000000,	0.002864,	0.000955,	0.001909,	0.000477,	0.000000,	0.000000,	0.000477,	0.007637,	0.075418,	mary
0.011860,	0.001423,	0.004269,	0.004269,	0.000000,	0.001898,	0.003321,	0.000474,	0.001423,	0.000000,	0.000000,	0.000949,	0.000474,	0.000474,	0.000000,	0.001423,	0.000474,	0.000474,	0.000474,	0.000000,	0.000949,	0.000000,	0.010911,	0.100095,	mary
0.007153,	0.001431,	0.006199,	0.001431,	0.001431,	0.003815,	0.003338,	0.000477,	0.000477,	0.000000,	0.000954,	0.000954,	0.000000,	0.000000,	0.000000,	0.001431,	0.001431,	0.000000,	0.000000,	0.000000,	0.000477,	0.000477,	0.008107,	0.093944,	mary
0.013916,	0.002879,	0.003839,	0.002399,	0.003839,	0.000960,	0.003359,	0.001919,	0.003359,	0.000480,	0.000000,	0.000000,	0.000000,	0.000960,	0.000000,	0.002399,	0.000960,	0.000960,	0.000000,	0.000000,	0.000480,	0.000000,	0.005278,	0.109885,	mary
0.016221,	0.001908,	0.004294,	0.001431,	0.001908,	0.003817,	0.001908,	0.000954,	0.002863,	0.000477,	0.001431,	0.000954,	0.000000,	0.000954,	0.000000,	0.000477,	0.000954,	0.000477,	0.000000,	0.000000,	0.000000,	0.001431,	0.009542,	0.086832,	mary
0.012346,	0.000950,	0.003324,	0.002374,	0.001899,	0.001425,	0.003324,	0.000475,	0.002849,	0.000950,	0.000475,	0.000000,	0.000000,	0.000475,	0.000000,	0.001425,	0.000000,	0.000475,	0.000000,	0.000000,	0.000475,	0.000000,	0.007597,	0.091643,	mary
0.010466,	0.001427,	0.005709,	0.000476,	0.000476,	0.001427,	0.004282,	0.000476,	0.005233,	0.000476,	0.001903,	0.001427,	0.000476,	0.000000,	0.000000,	0.001903,	0.000476,	0.002379,	0.000000,	0.000000,	0.000951,	0.000000,	0.009039,	0.083730,	mary
0.010572,	0.003364,	0.005286,	0.004325,	0.001442,	0.002883,	0.004325,	0.000961,	0.001442,	0.000000,	0.000961,	0.000000,	0.000000,	0.000000,	0.000000,	0.000961,	0.000481,	0.000481,	0.000000,	0.000000,	0.000481,	0.000961,	0.005286,	0.086977,	mary
0.011489,	0.001915,	0.004308,	0.002872,	0.001436,	0.001436,	0.002393,	0.000479,	0.002393,	0.000957,	0.000479,	0.000000,	0.000000,	0.000957,	0.000000,	0.001915,	0.000000,	0.000000,	0.000000,	0.000000,	0.000479,	0.000000,	0.005744,	0.089038,	mary
0.009065,	0.001908,	0.005725,	0.002863,	0.000954,	0.000954,	0.000477,	0.000954,	0.003817,	0.000477,	0.000000,	0.000477,	0.000000,	0.001431,	0.000000,	0.003340,	0.000477,	0.000000,	0.000000,	0.000477,	0.000477,	0.000000,	0.006202,	0.088263,	mary
0.011079,	0.002408,	0.005780,	0.002890,	0.001445,	0.002890,	0.002890,	0.000482,	0.000963,	0.000000,	0.000482,	0.000482,	0.000000,	0.000482,	0.000000,	0.001445,	0.000963,	0.000000,	0.000000,	0.000000,	0.000000,	0.000963,	0.012042,	0.086705,	mary
0.019358,	0.000472,	0.006610,	0.001416,	0.000472,	0.001889,	0.004249,	0.000000,	0.000944,	0.000000,	0.000944,	0.000000,	0.000944,	0.000944,	0.000000,	0.000944,	0.000472,	0.000000,	0.000000,	0.000000,	0.000000,	0.000472,	0.009915,	0.098678,	mary
0.013283,	0.003321,	0.001898,	0.002846,	0.001423,	0.001423,	0.001898,	0.000474,	0.001898,	0.000474,	0.000000,	0.000000,	0.000474,	0.000474,	0.000000,	0.000474,	0.000474,	0.000949,	0.000000,	0.000000,	0.000000,	0.001423,	0.008539,	0.092505,	mary
0.005739,	0.001435,	0.006217,	0.005261,	0.000956,	0.004304,	0.001913,	0.000000,	0.001435,	0.000000,	0.000956,	0.000000,	0.000000,	0.000000,	0.000000,	0.002391,	0.000000,	0.000478,	0.000000,	0.000000,	0.000478,	0.000478,	0.009565,	0.080344,	mary
0.012334,	0.001423,	0.006167,	0.004744,	0.000000,	0.004269,	0.001898,	0.000000,	0.005693,	0.000474,	0.000474,	0.000949,	0.001423,	0.000000,	0.000000,	0.000474,	0.000474,	0.000949,	0.000000,	0.000000,	0.000000,	0.000474,	0.010436,	0.089184,	mary
0.017324,	0.000000,	0.004812,	0.002887,	0.001444,	0.004812,	0.001444,	0.000000,	0.005775,	0.000481,	0.000481,	0.000962,	0.000000,	0.000962,	0.000000,	0.001444,	0.000481,	0.000962,	0.000000,	0.000000,	0.000000,	0.000481,	0.011068,	0.082772,	mary
0.018545,	0.002853,	0.005231,	0.002853,	0.000476,	0.001902,	0.006182,	0.000951,	0.005231,	0.000000,	0.000476,	0.001427,	0.000000,	0.000000,	0.000000,	0.001427,	0.000000,	0.000951,	0.000000,	0.000000,	0.000476,	0.000951,	0.011888,	0.087970,	mary
0.012293,	0.004728,	0.005201,	0.001418,	0.000946,	0.003310,	0.002364,	0.000946,	0.001418,	0.001891,	0.000946,	0.000946,	0.000000,	0.000000,	0.000000,	0.002364,	0.000473,	0.000000,	0.000946,	0.000000,	0.000473,	0.000000,	0.009456,	0.099291,	mary
0.016478,	0.004708,	0.002825,	0.005650,	0.000000,	0.004237,	0.004708,	0.000471,	0.001883,	0.000471,	0.001412,	0.000471,	0.000471,	0.000000,	0.000471,	0.000942,	0.000471,	0.001412,	0.000471,	0.000000,	0.000942,	0.000000,	0.011770,	0.083333,	mary
0.013757,	0.001898,	0.005693,	0.000949,	0.001423,	0.002846,	0.004744,	0.000000,	0.001898,	0.000000,	0.001423,	0.000000,	0.000474,	0.000000,	0.000000,	0.001898,	0.000474,	0.000000,	0.000949,	0.000474,	0.000474,	0.000474,	0.007590,	0.085389,	mary
0.011021,	0.002396,	0.007187,	0.002396,	0.000479,	0.000958,	0.004792,	0.000479,	0.002396,	0.000479,	0.001437,	0.000000,	0.000000,	0.000000,	0.000479,	0.001437,	0.002396,	0.001437,	0.000000,	0.000000,	0.000000,	0.000000,	0.003833,	0.091040,	mary
0.011042,	0.001440,	0.005281,	0.003841,	0.002880,	0.002880,	0.003841,	0.003841,	0.003841,	0.000480,	0.001440,	0.000000,	0.000960,	0.000000,	0.000000,	0.003841,	0.000960,	0.000480,	0.000000,	0.000000,	0.000480,	0.000480,	0.006241,	0.102256,	mary
0.009547,	0.009069,	0.002864,	0.015274,	0.000477,	0.001909,	0.002864,	0.000477,	0.000955,	0.003341,	0.000000,	0.000955,	0.000955,	0.003819,	0.000000,	0.000477,	0.000477,	0.000477,	0.000477,	0.000477,	0.000955,	0.000955,	0.006683,	0.078759,	mary
0.005733,	0.001911,	0.003822,	0.003822,	0.001433,	0.003344,	0.000956,	0.002867,	0.003344,	0.000000,	0.001911,	0.000478,	0.000956,	0.000000,	0.000000,	0.003822,	0.000478,	0.001433,	0.000000,	0.000000,	0.000478,	0.000000,	0.015767,	0.084568,	mary
0.012357,	0.003327,	0.002852,	0.002376,	0.002852,	0.001426,	0.006654,	0.001426,	0.001901,	0.000951,	0.000475,	0.000000,	0.000951,	0.000951,	0.000000,	0.000951,	0.000000,	0.000000,	0.000000,	0.000000,	0.000475,	0.000951,	0.001901,	0.091730,	mary
0.006173,	0.003324,	0.006648,	0.003799,	0.001425,	0.001425,	0.001899,	0.000475,	0.003324,	0.001425,	0.000475,	0.000475,	0.000000,	0.001425,	0.000000,	0.001425,	0.003324,	0.000475,	0.000000,	0.000000,	0.000000,	0.000950,	0.005223,	0.106838,	mary
0.010968,	0.004769,	0.007153,	0.003338,	0.000954,	0.001431,	0.003815,	0.000954,	0.002384,	0.001431,	0.001431,	0.001431,	0.000477,	0.000477,	0.000000,	0.001907,	0.000477,	0.001431,	0.000954,	0.000000,	0.000477,	0.000000,	0.001907,	0.093944,	mary
0.008499,	0.002361,	0.004249,	0.002361,	0.001889,	0.001416,	0.002833,	0.000944,	0.002361,	0.000000,	0.000944,	0.001889,	0.000000,	0.000944,	0.000000,	0.002361,	0.001416,	0.000000,	0.000000,	0.000472,	0.001416,	0.000472,	0.005194,	0.097734,	mary
0.010547,	0.004794,	0.003356,	0.002397,	0.003356,	0.001438,	0.005273,	0.000479,	0.003356,	0.000959,	0.000959,	0.001438,	0.000000,	0.000479,	0.000000,	0.002397,	0.000959,	0.000000,	0.000000,	0.000000,	0.000479,	0.000479,	0.002397,	0.083413,	mary
0.014320,	0.001909,	0.006683,	0.001432,	0.002387,	0.002864,	0.003819,	0.000955,	0.001432,	0.000477,	0.000477,	0.000477,	0.000000,	0.002864,	0.000000,	0.003819,	0.001432,	0.000477,	0.000000,	0.000000,	0.000000,	0.000955,	0.006205,	0.091169,	mary
0.010506,	0.010029,	0.004776,	0.002865,	0.002388,	0.000955,	0.003820,	0.000478,	0.001433,	0.000955,	0.000955,	0.000955,	0.000000,	0.000000,	0.000000,	0.001433,	0.000478,	0.000478,	0.000000,	0.000000,	0.000000,	0.000478,	0.001910,	0.080707,	mary
0.007612,	0.001903,	0.005233,	0.003330,	0.000476,	0.001903,	0.001427,	0.000000,	0.002379,	0.000000,	0.000000,	0.000951,	0.001427,	0.001427,	0.000000,	0.000951,	0.000476,	0.000951,	0.000000,	0.000476,	0.000000,	0.000951,	0.002854,	0.089914,	mary
0.010870,	0.001890,	0.001890,	0.001890,	0.001418,	0.000473,	0.002836,	0.000473,	0.001890,	0.001418,	0.001890,	0.001890,	0.000473,	0.000945,	0.000000,	0.000945,	0.000473,	0.000945,	0.000000,	0.000000,	0.000000,	0.000000,	0.000000,	0.086011,	mary
0.011882,	0.006179,	0.004753,	0.001901,	0.001901,	0.001426,	0.004278,	0.000475,	0.002376,	0.000000,	0.000951,	0.000475,	0.000000,	0.000475,	0.000000,	0.001901,	0.000000,	0.000000,	0.000000,	0.000000,	0.000475,	0.000000,	0.004753,	0.084601,	mary
0.012712,	0.004237,	0.003766,	0.001883,	0.001412,	0.003766,	0.008004,	0.001412,	0.001883,	0.000000,	0.000000,	0.000942,	0.000000,	0.000000,	0.000000,	0.000000,	0.000471,	0.000471,	0.000000,	0.000000,	0.000000,	0.000471,	0.006591,	0.102166,	mary
0.003828,	0.007177,	0.007177,	0.002871,	0.000478,	0.002871,	0.004306,	0.000478,	0.001914,	0.000000,	0.000478,	0.000478,	0.000000,	0.000478,	0.000000,	0.003349,	0.000478,	0.000000,	0.000478,	0.000000,	0.000478,	0.000957,	0.004785,	0.093780,	mary
0.003775,	0.005663,	0.003303,	0.002360,	0.001416,	0.001416,	0.004247,	0.000472,	0.002832,	0.000000,	0.001416,	0.000472,	0.000944,	0.000472,	0.000000,	0.001888,	0.000472,	0.000944,	0.000472,	0.000000,	0.000944,	0.000000,	0.001416,	0.090609,	mary
0.008543,	0.003797,	0.004271,	0.002848,	0.002848,	0.001898,	0.004271,	0.000000,	0.001898,	0.000000,	0.000475,	0.000475,	0.000475,	0.000475,	0.000000,	0.000000,	0.000000,	0.000000,	0.000000,	0.000000,	0.000475,	0.000000,	0.005221,	0.093972,	mary
0.003357,	0.005276,	0.003837,	0.003357,	0.001439,	0.001439,	0.002398,	0.000480,	0.003357,	0.001439,	0.001439,	0.000000,	0.001918,	0.000480,	0.000000,	0.000959,	0.000000,	0.001439,	0.000000,	0.000000,	0.000000,	0.000480,	0.005276,	0.094964,	mary
0.014762,	0.001429,	0.006667,	0.005714,	0.000952,	0.001905,	0.004762,	0.000000,	0.002857,	0.001429,	0.000476,	0.000952,	0.000000,	0.000952,	0.001429,	0.002381,	0.000952,	0.000952,	0.000000,	0.000000,	0.000000,	0.000000,	0.006667,	0.095238,	mary
0.010471,	0.006663,	0.004760,	0.001428,	0.002380,	0.000000,	0.001904,	0.000952,	0.000952,	0.000000,	0.000476,	0.000476,	0.000476,	0.000476,	0.000000,	0.000000,	0.000952,	0.000000,	0.000476,	0.000000,	0.000000,	0.000000,	0.000952,	0.074726,	mary
0.010937,	0.004755,	0.004280,	0.002378,	0.004280,	0.001902,	0.003804,	0.000951,	0.002378,	0.000476,	0.001427,	0.001902,	0.000476,	0.000476,	0.000000,	0.000951,	0.000476,	0.000951,	0.000000,	0.000000,	0.000000,	0.000000,	0.007608,	0.083214,	mary
0.003824,	0.002868,	0.003824,	0.005258,	0.000956,	0.001912,	0.007648,	0.001434,	0.003346,	0.000478,	0.001434,	0.000956,	0.000000,	0.000478,	0.000000,	0.001912,	0.000000,	0.000000,	0.000000,	0.000000,	0.000478,	0.000478,	0.005736,	0.105641,	mary
0.010932,	0.003802,	0.006179,	0.002376,	0.001901,	0.002376,	0.001901,	0.000000,	0.003802,	0.000951,	0.000951,	0.000000,	0.000475,	0.000951,	0.000000,	0.001901,	0.001426,	0.001426,	0.000000,	0.000000,	0.000000,	0.000475,	0.005228,	0.081749,	mary
0.007594,	0.002848,	0.003322,	0.003322,	0.001898,	0.000475,	0.005221,	0.000475,	0.001424,	0.000949,	0.000475,	0.000475,	0.000000,	0.000475,	0.000000,	0.001424,	0.000949,	0.000475,	0.001898,	0.000000,	0.000000,	0.000000,	0.005221,	0.107262,	mary
0.011527,	0.002402,	0.004323,	0.002882,	0.004803,	0.002402,	0.004803,	0.000480,	0.002402,	0.001441,	0.000961,	0.000000,	0.000480,	0.001921,	0.000000,	0.000961,	0.000480,	0.000480,	0.000480,	0.000000,	0.000000,	0.000000,	0.002882,	0.093180,	mary
0.007569,	0.001892,	0.004730,	0.003784,	0.000473,	0.000946,	0.003784,	0.000946,	0.001419,	0.000946,	0.000946,	0.000000,	0.000000,	0.000000,	0.000000,	0.000946,	0.000000,	0.000000,	0.000473,	0.000000,	0.000473,	0.000473,	0.005203,	0.099811,	mary
0.014158,	0.003775,	0.007551,	0.006135,	0.001888,	0.002832,	0.003775,	0.000000,	0.000472,	0.000000,	0.000944,	0.000000,	0.000000,	0.001416,	0.000000,	0.002832,	0.000000,	0.000000,	0.000000,	0.000000,	0.000000,	0.000472,	0.011798,	0.092968,	mary
0.006601,	0.006129,	0.003300,	0.009430,	0.000943,	0.000000,	0.006601,	0.001414,	0.000943,	0.000471,	0.000943,	0.001414,	0.000000,	0.000471,	0.000000,	0.001414,	0.000943,	0.000471,	0.000471,	0.000000,	0.000000,	0.000000,	0.001886,	0.096181,	mary
0.015238,	0.002857,	0.006667,	0.006190,	0.001429,	0.001429,	0.003810,	0.000000,	0.003333,	0.000476,	0.000952,	0.000000,	0.000476,	0.000000,	0.000000,	0.001905,	0.000476,	0.000000,	0.000000,	0.000000,	0.000000,	0.000476,	0.003810,	0.092381,	mary
0.005189,	0.008019,	0.003774,	0.002830,	0.000943,	0.000000,	0.005189,	0.000472,	0.001887,	0.000472,	0.000472,	0.001415,	0.000472,	0.000000,	0.000000,	0.000943,	0.000472,	0.000000,	0.000000,	0.000000,	0.000472,	0.000000,	0.001415,	0.099528,	mary
0.011950,	0.002868,	0.004780,	0.005258,	0.001434,	0.000000,	0.003824,	0.000478,	0.002868,	0.000000,	0.000000,	0.000478,	0.000000,	0.000478,	0.000478,	0.001434,	0.000956,	0.002390,	0.000000,	0.000000,	0.001434,	0.001912,	0.004302,	0.087476,	mary
0.005253,	0.006208,	0.004298,	0.009074,	0.001433,	0.000000,	0.003820,	0.000478,	0.001910,	0.000478,	0.000000,	0.000955,	0.000000,	0.000000,	0.000000,	0.001910,	0.000955,	0.000955,	0.000000,	0.000000,	0.000478,	0.000000,	0.003820,	0.097899,	mary
0.012821,	0.004274,	0.005698,	0.001425,	0.001425,	0.000950,	0.007597,	0.000950,	0.003799,	0.000475,	0.000950,	0.000950,	0.000000,	0.000000,	0.000000,	0.000950,	0.000000,	0.000475,	0.000000,	0.000000,	0.000475,	0.001425,	0.006648,	0.074074,	mary
0.007116,	0.004744,	0.005218,	0.000949,	0.002372,	0.000949,	0.002846,	0.000474,	0.000000,	0.000474,	0.000000,	0.000000,	0.000000,	0.000000,	0.000000,	0.000949,	0.000000,	0.000000,	0.000474,	0.000000,	0.000949,	0.000000,	0.002846,	0.104839,	mary
0.012724,	0.005655,	0.005655,	0.003770,	0.001414,	0.000471,	0.005184,	0.000943,	0.006126,	0.000943,	0.000000,	0.000000,	0.000000,	0.000471,	0.000000,	0.003299,	0.002356,	0.000471,	0.000000,	0.000471,	0.002356,	0.000471,	0.006126,	0.092837,	mary
0.009542,	0.005248,	0.002385,	0.002385,	0.000000,	0.000954,	0.008111,	0.000954,	0.001908,	0.000000,	0.000000,	0.001431,	0.000000,	0.000477,	0.000000,	0.000477,	0.000000,	0.000000,	0.000954,	0.000000,	0.000954,	0.000477,	0.007156,	0.100191,	mary
0.009510,	0.001902,	0.003804,	0.002853,	0.001427,	0.001902,	0.001902,	0.001427,	0.002378,	0.000000,	0.001427,	0.000951,	0.000000,	0.000476,	0.000000,	0.003329,	0.000476,	0.000476,	0.000000,	0.000000,	0.000000,	0.000476,	0.003329,	0.065621,	mary
0.009551,	0.003820,	0.004776,	0.004776,	0.000478,	0.001910,	0.007163,	0.000478,	0.000478,	0.001433,	0.000955,	0.001910,	0.000478,	0.000955,	0.000000,	0.000478,	0.000478,	0.000478,	0.000478,	0.000000,	0.000478,	0.000000,	0.003820,	0.099809,	mary
0.004271,	0.006170,	0.001898,	0.001898,	0.000475,	0.002373,	0.000949,	0.001424,	0.001898,	0.000000,	0.000475,	0.001898,	0.000475,	0.001424,	0.000000,	0.004271,	0.000475,	0.000000,	0.000949,	0.000000,	0.000949,	0.002373,	0.003797,	0.087328,	mary
0.009461,	0.006623,	0.005203,	0.003784,	0.002838,	0.000000,	0.002838,	0.002365,	0.002365,	0.001892,	0.000473,	0.000473,	0.000000,	0.000473,	0.000000,	0.000946,	0.000000,	0.001419,	0.000000,	0.000000,	0.000000,	0.000000,	0.000473,	0.056764,	mary
0.006619,	0.003310,	0.004255,	0.001891,	0.002364,	0.002364,	0.004728,	0.000946,	0.003783,	0.000000,	0.000000,	0.000473,	0.000473,	0.000946,	0.000000,	0.002364,	0.001418,	0.000946,	0.000000,	0.000000,	0.000946,	0.000473,	0.006619,	0.095035,	mary
0.007096,	0.006623,	0.003784,	0.002365,	0.001419,	0.002365,	0.004730,	0.001419,	0.002365,	0.001419,	0.000946,	0.000000,	0.000473,	0.000000,	0.000000,	0.003311,	0.000473,	0.000946,	0.000473,	0.000000,	0.000000,	0.001419,	0.002365,	0.076159,	mary
0.011401,	0.002375,	0.005701,	0.003800,	0.001900,	0.000950,	0.003325,	0.000475,	0.001900,	0.000000,	0.000950,	0.000000,	0.000475,	0.000950,	0.000000,	0.001425,	0.000475,	0.000000,	0.000000,	0.000000,	0.000000,	0.001900,	0.004276,	0.092162,	mary
0.010338,	0.005169,	0.006109,	0.002350,	0.001880,	0.000000,	0.006579,	0.000470,	0.003289,	0.003289,	0.000000,	0.000470,	0.000470,	0.000940,	0.000000,	0.001880,	0.000940,	0.001410,	0.000000,	0.000000,	0.000470,	0.000000,	0.001880,	0.088816,	mary
0.011461,	0.002865,	0.005731,	0.001910,	0.001433,	0.001433,	0.004776,	0.000478,	0.000478,	0.000955,	0.000000,	0.000000,	0.000000,	0.000478,	0.000000,	0.002388,	0.001433,	0.001433,	0.000000,	0.000000,	0.000478,	0.000478,	0.003820,	0.072588,	mary
0.008491,	0.003302,	0.006132,	0.003302,	0.000943,	0.001415,	0.005660,	0.000000,	0.002830,	0.000943,	0.001887,	0.001415,	0.000000,	0.000943,	0.000000,	0.002830,	0.000472,	0.000000,	0.000472,	0.000000,	0.000472,	0.001415,	0.000943,	0.084434,	mary
0.006149,	0.003311,	0.003311,	0.002838,	0.001419,	0.003784,	0.004730,	0.001419,	0.004257,	0.000000,	0.001419,	0.002365,	0.000473,	0.000473,	0.000000,	0.004730,	0.000473,	0.000946,	0.000000,	0.000473,	0.000946,	0.000473,	0.006149,	0.085147,	mary
0.010005,	0.006193,	0.006193,	0.006670,	0.001429,	0.000476,	0.005241,	0.000953,	0.005241,	0.000953,	0.001906,	0.000000,	0.000953,	0.000000,	0.000000,	0.003335,	0.000476,	0.000476,	0.000000,	0.000476,	0.000476,	0.000000,	0.003335,	0.094331,	mary
0.009972,	0.001899,	0.002849,	0.002374,	0.002374,	0.002374,	0.004274,	0.000950,	0.001899,	0.000000,	0.000475,	0.000000,	0.000000,	0.000000,	0.000000,	0.002849,	0.000475,	0.001425,	0.000000,	0.000000,	0.000475,	0.000000,	0.002374,	0.088319,	mary
0.005698,	0.004748,	0.008072,	0.003324,	0.001425,	0.000000,	0.004748,	0.000000,	0.002374,	0.000950,	0.000000,	0.000475,	0.000475,	0.000475,	0.000000,	0.003324,	0.000475,	0.000000,	0.000000,	0.000000,	0.000475,	0.000000,	0.003324,	0.103989,	mary
0.007996,	0.003293,	0.006585,	0.002822,	0.001411,	0.000000,	0.002822,	0.000000,	0.003293,	0.000470,	0.000941,	0.001881,	0.000000,	0.000470,	0.000000,	0.001411,	0.000000,	0.000941,	0.000000,	0.000000,	0.000000,	0.000941,	0.003293,	0.089840,	mary
0.004247,	0.004247,	0.004247,	0.003775,	0.000944,	0.000944,	0.002360,	0.000472,	0.002832,	0.000944,	0.000472,	0.001888,	0.000000,	0.000000,	0.000000,	0.001888,	0.000472,	0.000472,	0.000000,	0.000472,	0.000000,	0.000472,	0.005191,	0.096744,	mary
0.002844,	0.003318,	0.002844,	0.002844,	0.006161,	0.002370,	0.004265,	0.000474,	0.003318,	0.000474,	0.000948,	0.001422,	0.000000,	0.000000,	0.000000,	0.001422,	0.000000,	0.000474,	0.000000,	0.000000,	0.000474,	0.000000,	0.001422,	0.093839,	mary
0.010441,	0.002848,	0.002373,	0.002848,	0.000000,	0.001898,	0.001898,	0.000000,	0.000949,	0.001424,	0.002373,	0.000000,	0.000949,	0.000000,	0.000000,	0.001424,	0.000000,	0.000000,	0.000000,	0.000000,	0.000000,	0.000949,	0.005221,	0.082107,	mary
0.007174,	0.002391,	0.004782,	0.003826,	0.002391,	0.001435,	0.000478,	0.000478,	0.001435,	0.000478,	0.000000,	0.000478,	0.000478,	0.000956,	0.000478,	0.000956,	0.000956,	0.000000,	0.000478,	0.000000,	0.000000,	0.000000,	0.000956,	0.075562,	mary
0.007133,	0.003329,	0.003804,	0.002378,	0.000000,	0.001427,	0.003329,	0.001427,	0.000000,	0.000951,	0.000951,	0.000476,	0.000000,	0.000000,	0.000476,	0.000951,	0.000476,	0.000000,	0.000000,	0.000000,	0.000951,	0.000476,	0.005231,	0.103661,	mary
0.009018,	0.004271,	0.004271,	0.003797,	0.000000,	0.002373,	0.002848,	0.000475,	0.000949,	0.000949,	0.000949,	0.000475,	0.000000,	0.000949,	0.000475,	0.000949,	0.000949,	0.000000,	0.000475,	0.000000,	0.000000,	0.000000,	0.004271,	0.094447,	mary
0.004751,	0.005226,	0.003800,	0.003325,	0.001425,	0.002850,	0.002375,	0.000950,	0.001425,	0.000000,	0.001900,	0.000000,	0.000475,	0.000000,	0.000000,	0.001900,	0.000000,	0.000950,	0.000000,	0.000000,	0.000000,	0.000475,	0.002375,	0.088836,	mary
0.009082,	0.004302,	0.003346,	0.004302,	0.001912,	0.001912,	0.003346,	0.000478,	0.002868,	0.000478,	0.000956,	0.000956,	0.000000,	0.000000,	0.000000,	0.002868,	0.000000,	0.000000,	0.000000,	0.000000,	0.000478,	0.000478,	0.002868,	0.095124,	mary
0.007619,	0.003810,	0.008095,	0.001905,	0.001905,	0.000476,	0.002381,	0.001429,	0.002857,	0.000000,	0.000952,	0.000952,	0.000000,	0.000000,	0.000000,	0.002857,	0.000476,	0.001429,	0.000000,	0.000000,	0.000000,	0.000000,	0.006667,	0.083333,	mary
0.007630,	0.005722,	0.005722,	0.004769,	0.001907,	0.001907,	0.002384,	0.000954,	0.002384,	0.002861,	0.000477,	0.001431,	0.000000,	0.000000,	0.000000,	0.000477,	0.000000,	0.000477,	0.000000,	0.000477,	0.001431,	0.000000,	0.001431,	0.071054,	mary
0.011483,	0.005742,	0.005742,	0.003349,	0.002392,	0.000478,	0.006699,	0.000478,	0.002871,	0.000957,	0.000478,	0.000478,	0.000000,	0.000000,	0.000000,	0.000957,	0.000957,	0.000000,	0.000000,	0.000000,	0.001435,	0.000000,	0.001914,	0.083254,	mary
0.014293,	0.003811,	0.005241,	0.002382,	0.000000,	0.002382,	0.003811,	0.000953,	0.002859,	0.000476,	0.000953,	0.001906,	0.000000,	0.000000,	0.000000,	0.000476,	0.001906,	0.000000,	0.001429,	0.000000,	0.000000,	0.000000,	0.005717,	0.089566,	mary
0.008026,	0.006138,	0.004721,	0.002833,	0.002361,	0.000472,	0.001416,	0.001416,	0.001889,	0.000944,	0.000000,	0.000472,	0.000000,	0.000472,	0.000000,	0.000944,	0.000472,	0.000944,	0.000472,	0.000000,	0.000000,	0.000000,	0.001416,	0.068933,	mary
0.005682,	0.002841,	0.003788,	0.003314,	0.001420,	0.000473,	0.001894,	0.000947,	0.003314,	0.001420,	0.000473,	0.000473,	0.000000,	0.000000,	0.000000,	0.000947,	0.000947,	0.000000,	0.000947,	0.000000,	0.000000,	0.000473,	0.003788,	0.095644,	mary
0.015985,	0.001881,	0.005642,	0.001881,	0.003761,	0.003291,	0.002821,	0.000940,	0.004701,	0.000000,	0.001881,	0.002351,	0.000000,	0.000000,	0.000000,	0.001881,	0.000470,	0.000000,	0.000000,	0.000000,	0.000000,	0.000470,	0.003291,	0.085567,	mary
0.008088,	0.002379,	0.007136,	0.003806,	0.002854,	0.000476,	0.002854,	0.000476,	0.000476,	0.001903,	0.001427,	0.001903,	0.000000,	0.000951,	0.000000,	0.001903,	0.000000,	0.000000,	0.000000,	0.000000,	0.000000,	0.000476,	0.001427,	0.093720,	mary
0.010466,	0.005233,	0.003806,	0.002379,	0.002379,	0.001903,	0.005233,	0.001427,	0.001903,	0.001427,	0.001427,	0.000951,	0.000476,	0.000000,	0.000000,	0.001427,	0.000000,	0.000476,	0.000951,	0.000000,	0.000476,	0.001427,	0.002379,	0.087060,	mary
0.011472,	0.002868,	0.006692,	0.002390,	0.003824,	0.002868,	0.003346,	0.000000,	0.002868,	0.000478,	0.001434,	0.000478,	0.000478,	0.001434,	0.000000,	0.000000,	0.000000,	0.000000,	0.000000,	0.000000,	0.000000,	0.000956,	0.002390,	0.105163,	mary
0.019755,	0.003293,	0.005644,	0.000470,	0.000470,	0.000941,	0.004704,	0.000000,	0.003763,	0.000470,	0.000470,	0.000000,	0.000000,	0.000000,	0.000000,	0.002352,	0.001411,	0.000000,	0.000000,	0.000000,	0.000000,	0.001411,	0.002352,	0.082785,	mary
0.012888,	0.005251,	0.004296,	0.002387,	0.004296,	0.000000,	0.003819,	0.000955,	0.002387,	0.000000,	0.000000,	0.001432,	0.000000,	0.000477,	0.000000,	0.000955,	0.001432,	0.000000,	0.000000,	0.000000,	0.000000,	0.000477,	0.001909,	0.077804,	mary
0.005231,	0.005706,	0.002853,	0.000951,	0.001427,	0.002378,	0.002853,	0.000000,	0.002853,	0.000951,	0.000476,	0.000000,	0.000476,	0.000951,	0.000000,	0.000476,	0.000951,	0.000476,	0.000476,	0.000000,	0.002378,	0.000476,	0.004280,	0.085117,	mary
0.009920,	0.003307,	0.005196,	0.000945,	0.000945,	0.001889,	0.002834,	0.000472,	0.000945,	0.000000,	0.000000,	0.002362,	0.000000,	0.000945,	0.000000,	0.001417,	0.000000,	0.000472,	0.000000,	0.000000,	0.000000,	0.000000,	0.003779,	0.085971,	mary
0.013308,	0.004278,	0.002852,	0.001426,	0.001901,	0.002852,	0.002852,	0.000475,	0.001901,	0.000951,	0.000475,	0.003802,	0.000000,	0.000000,	0.000000,	0.002376,	0.000475,	0.000475,	0.000000,	0.000000,	0.000475,	0.000475,	0.004753,	0.087452,	mary
0.010377,	0.003302,	0.006604,	0.001415,	0.000943,	0.000943,	0.004717,	0.000943,	0.002830,	0.000000,	0.001415,	0.000943,	0.000472,	0.000000,	0.000000,	0.002358,	0.000472,	0.000472,	0.000000,	0.000000,	0.000472,	0.000000,	0.003302,	0.083491,	mary
0.015209,	0.007605,	0.006179,	0.006654,	0.002376,	0.000951,	0.003327,	0.001901,	0.001901,	0.000951,	0.000475,	0.000000,	0.001426,	0.000951,	0.000000,	0.000951,	0.001426,	0.000000,	0.000475,	0.000000,	0.000000,	0.000475,	0.005228,	0.055608,	edith
0.010014,	0.006199,	0.005722,	0.004769,	0.002861,	0.002861,	0.003338,	0.000000,	0.002861,	0.001431,	0.000954,	0.003338,	0.000477,	0.000954,	0.000477,	0.001431,	0.001431,	0.000000,	0.000000,	0.000000,	0.000000,	0.000000,	0.005246,	0.054363,	edith
0.007572,	0.008045,	0.009465,	0.003786,	0.002840,	0.004259,	0.001420,	0.003313,	0.002366,	0.001893,	0.000473,	0.002840,	0.000473,	0.000473,	0.000000,	0.000473,	0.000000,	0.000000,	0.000000,	0.000000,	0.000000,	0.000000,	0.008045,	0.066257,	edith
0.014019,	0.010748,	0.007009,	0.004673,	0.002804,	0.002336,	0.001869,	0.000935,	0.000000,	0.001402,	0.001402,	0.002336,	0.000467,	0.000000,	0.000000,	0.001869,	0.000467,	0.000000,	0.000467,	0.000000,	0.000000,	0.000000,	0.005140,	0.075701,	edith
0.010963,	0.006196,	0.009056,	0.005243,	0.001907,	0.002383,	0.001430,	0.001907,	0.000953,	0.000477,	0.000477,	0.000953,	0.000000,	0.002860,	0.000000,	0.000953,	0.000000,	0.000000,	0.000000,	0.000000,	0.000000,	0.000000,	0.009056,	0.068160,	edith
0.008962,	0.003774,	0.008491,	0.003774,	0.001415,	0.001887,	0.002358,	0.001415,	0.000943,	0.000472,	0.000472,	0.001415,	0.000000,	0.001415,	0.000000,	0.003302,	0.000943,	0.000000,	0.000000,	0.000000,	0.000000,	0.000472,	0.008491,	0.057547,	edith
0.012328,	0.007112,	0.009483,	0.004267,	0.003319,	0.001897,	0.001422,	0.003319,	0.002845,	0.001422,	0.000474,	0.000948,	0.000948,	0.000948,	0.000474,	0.001422,	0.000000,	0.000000,	0.000000,	0.000948,	0.000474,	0.000000,	0.009957,	0.060218,	edith
0.010906,	0.007112,	0.008061,	0.005216,	0.004267,	0.001422,	0.001897,	0.000474,	0.001897,	0.001422,	0.002371,	0.000474,	0.000474,	0.000948,	0.000000,	0.000948,	0.000474,	0.000000,	0.000948,	0.000000,	0.000000,	0.000000,	0.013276,	0.060692,	edith
0.010916,	0.006645,	0.006645,	0.004271,	0.001898,	0.002848,	0.001424,	0.000000,	0.000949,	0.003322,	0.000475,	0.000000,	0.000000,	0.002373,	0.000000,	0.000000,	0.002848,	0.000000,	0.000000,	0.000000,	0.000000,	0.000000,	0.004746,	0.076887,	edith
0.017037,	0.007099,	0.007572,	0.007099,	0.003313,	0.000947,	0.002840,	0.002840,	0.000473,	0.002366,	0.002366,	0.000000,	0.000473,	0.002366,	0.000000,	0.001420,	0.000947,	0.000000,	0.000000,	0.000000,	0.000000,	0.000000,	0.008045,	0.060577,	edith
0.021327,	0.004739,	0.007583,	0.003791,	0.003318,	0.002844,	0.001422,	0.004265,	0.001422,	0.002844,	0.001896,	0.000948,	0.000948,	0.001422,	0.000000,	0.000948,	0.000948,	0.000000,	0.000000,	0.000474,	0.000000,	0.000000,	0.008057,	0.054976,	edith
0.012912,	0.008130,	0.004782,	0.005261,	0.000956,	0.000956,	0.000478,	0.001435,	0.001913,	0.001913,	0.000478,	0.000956,	0.000478,	0.000000,	0.000000,	0.000478,	0.002869,	0.000000,	0.000478,	0.000000,	0.000000,	0.000000,	0.010043,	0.061215,	edith
0.016114,	0.005213,	0.009005,	0.003318,	0.000948,	0.001422,	0.001422,	0.001422,	0.000474,	0.002370,	0.000000,	0.000474,	0.001422,	0.000948,	0.000948,	0.000474,	0.001896,	0.000000,	0.000474,	0.000000,	0.000000,	0.000000,	0.011848,	0.053081,	edith
0.013308,	0.005703,	0.008080,	0.002376,	0.001901,	0.000951,	0.001426,	0.001901,	0.000475,	0.000475,	0.002852,	0.000475,	0.001426,	0.001426,	0.000000,	0.001426,	0.000475,	0.000000,	0.000475,	0.000000,	0.000000,	0.000475,	0.009030,	0.057034,	edith
0.008966,	0.009438,	0.007551,	0.003775,	0.003775,	0.000472,	0.001888,	0.002360,	0.003775,	0.002360,	0.002360,	0.000472,	0.000472,	0.000472,	0.000000,	0.001888,	0.000944,	0.000000,	0.000944,	0.000000,	0.000000,	0.000000,	0.009910,	0.050024,	edith
0.012352,	0.006651,	0.007126,	0.001425,	0.000475,	0.002850,	0.001900,	0.000950,	0.000950,	0.001900,	0.000950,	0.000950,	0.000950,	0.000475,	0.000000,	0.001425,	0.001900,	0.000000,	0.000000,	0.000000,	0.000000,	0.000000,	0.008551,	0.069359,	edith
0.013816,	0.006193,	0.007623,	0.010481,	0.001429,	0.002382,	0.004288,	0.000476,	0.001429,	0.002859,	0.000476,	0.002859,	0.000000,	0.003335,	0.000476,	0.000476,	0.000000,	0.000000,	0.000000,	0.000000,	0.000000,	0.000000,	0.009052,	0.057170,	edith
0.012506,	0.004810,	0.008658,	0.004329,	0.002405,	0.001443,	0.001924,	0.000962,	0.004329,	0.000000,	0.001443,	0.001924,	0.000481,	0.002405,	0.000481,	0.000962,	0.000481,	0.000000,	0.000962,	0.000962,	0.000000,	0.000962,	0.007696,	0.050505,	edith
0.016175,	0.006660,	0.005709,	0.003330,	0.001903,	0.001427,	0.002379,	0.001903,	0.002379,	0.001903,	0.001903,	0.000951,	0.000000,	0.002379,	0.000476,	0.001427,	0.002379,	0.000000,	0.001427,	0.000000,	0.000000,	0.000000,	0.002379,	0.075167,	edith
0.017217,	0.008608,	0.007174,	0.002391,	0.004304,	0.002391,	0.002391,	0.000956,	0.002869,	0.002391,	0.002391,	0.001913,	0.000478,	0.001435,	0.000478,	0.000956,	0.000000,	0.000000,	0.000000,	0.000000,	0.000000,	0.000000,	0.007652,	0.065997,	edith
0.016299,	0.005273,	0.010547,	0.004314,	0.006232,	0.001918,	0.001918,	0.002397,	0.000479,	0.001438,	0.000000,	0.000959,	0.001438,	0.001918,	0.000479,	0.001918,	0.000959,	0.000000,	0.000000,	0.000000,	0.000000,	0.000000,	0.009108,	0.062320,	edith
0.013365,	0.010979,	0.006205,	0.002387,	0.003341,	0.000955,	0.001432,	0.001432,	0.002864,	0.001909,	0.001909,	0.001909,	0.000955,	0.002864,	0.000000,	0.000000,	0.000477,	0.000000,	0.000000,	0.000000,	0.000000,	0.000477,	0.007160,	0.044869,	edith
0.015180,	0.006167,	0.008539,	0.005218,	0.003321,	0.001898,	0.002372,	0.001423,	0.001898,	0.001898,	0.000474,	0.000000,	0.000000,	0.001423,	0.000000,	0.001423,	0.001423,	0.000000,	0.000474,	0.000000,	0.000000,	0.000000,	0.007116,	0.061195,	edith
0.010557,	0.008157,	0.004798,	0.002879,	0.005758,	0.001440,	0.001440,	0.001440,	0.002399,	0.001440,	0.002879,	0.000960,	0.000960,	0.000480,	0.000000,	0.000960,	0.000960,	0.000000,	0.000480,	0.000000,	0.000000,	0.000960,	0.002879,	0.048464,	edith
0.014340,	0.006214,	0.008126,	0.003824,	0.003346,	0.002868,	0.004302,	0.000956,	0.000478,	0.001434,	0.001912,	0.000478,	0.000956,	0.002390,	0.000000,	0.000478,	0.000000,	0.000000,	0.000000,	0.000478,	0.000000,	0.000956,	0.010994,	0.045889,	edith
0.011837,	0.006629,	0.007102,	0.002367,	0.003788,	0.001894,	0.004261,	0.002841,	0.001420,	0.001420,	0.001420,	0.002367,	0.001420,	0.000947,	0.000000,	0.000473,	0.000473,	0.000000,	0.001894,	0.000000,	0.000000,	0.000000,	0.004735,	0.053977,	edith
0.007191,	0.005753,	0.006232,	0.002397,	0.003356,	0.002876,	0.002397,	0.001438,	0.000479,	0.000959,	0.000959,	0.002397,	0.000479,	0.000959,	0.000000,	0.000479,	0.000000,	0.000479,	0.000000,	0.000000,	0.000000,	0.000000,	0.005273,	0.059444,	edith
0.011973,	0.006226,	0.010057,	0.001916,	0.004310,	0.002874,	0.004310,	0.001437,	0.002874,	0.000479,	0.000958,	0.001916,	0.000479,	0.002395,	0.000479,	0.001437,	0.000479,	0.000000,	0.000958,	0.000479,	0.000000,	0.000000,	0.008142,	0.052682,	edith
0.011358,	0.008519,	0.008045,	0.001420,	0.001420,	0.000947,	0.001420,	0.000000,	0.003786,	0.001420,	0.001420,	0.001893,	0.000473,	0.000473,	0.000000,	0.002366,	0.000947,	0.000000,	0.000473,	0.000000,	0.000000,	0.000473,	0.008045,	0.052532,	edith
0.011927,	0.004771,	0.008111,	0.002385,	0.000477,	0.002385,	0.002385,	0.001431,	0.000954,	0.001908,	0.000954,	0.001431,	0.000477,	0.003340,	0.000000,	0.000477,	0.000954,	0.000000,	0.000477,	0.000000,	0.000000,	0.001431,	0.007156,	0.051050,	edith
0.008576,	0.007623,	0.004288,	0.004288,	0.001429,	0.001906,	0.002859,	0.000476,	0.001906,	0.000476,	0.000476,	0.000953,	0.000953,	0.000953,	0.000476,	0.001906,	0.000476,	0.000000,	0.000953,	0.000000,	0.000000,	0.000476,	0.007146,	0.056694,	edith
0.014178,	0.008034,	0.006616,	0.003781,	0.000945,	0.003308,	0.001418,	0.001890,	0.000473,	0.001890,	0.001890,	0.002836,	0.000000,	0.002363,	0.000000,	0.000473,	0.001418,	0.000000,	0.000000,	0.000000,	0.000000,	0.000473,	0.007561,	0.060491,	edith
0.009929,	0.006147,	0.008511,	0.003310,	0.003783,	0.004255,	0.003310,	0.000473,	0.000473,	0.001418,	0.000473,	0.000473,	0.000946,	0.000000,	0.000000,	0.000946,	0.001418,	0.000000,	0.000946,	0.000473,	0.000473,	0.000000,	0.008983,	0.060520,	edith
0.009537,	0.008584,	0.007630,	0.001907,	0.001431,	0.003815,	0.002861,	0.001431,	0.002861,	0.000477,	0.001431,	0.000477,	0.000954,	0.001907,	0.000477,	0.001907,	0.000000,	0.000000,	0.000954,	0.000000,	0.000000,	0.000000,	0.010491,	0.045303,	edith
0.006670,	0.010005,	0.007623,	0.001906,	0.003811,	0.001429,	0.001429,	0.000000,	0.000953,	0.000476,	0.000953,	0.001906,	0.000000,	0.000476,	0.000000,	0.001429,	0.000000,	0.000476,	0.000953,	0.000000,	0.000000,	0.000000,	0.007146,	0.060505,	edith
0.013842,	0.009069,	0.007160,	0.003819,	0.004296,	0.003341,	0.002387,	0.000477,	0.000955,	0.001432,	0.001432,	0.001432,	0.000000,	0.002387,	0.000000,	0.001909,	0.001909,	0.000000,	0.000477,	0.000000,	0.000477,	0.000000,	0.009069,	0.046778,	edith
0.008038,	0.007092,	0.005674,	0.003310,	0.001891,	0.001891,	0.001891,	0.000946,	0.000946,	0.000946,	0.001418,	0.001418,	0.001418,	0.000946,	0.000000,	0.002364,	0.000946,	0.000000,	0.001418,	0.000000,	0.000000,	0.000000,	0.004255,	0.064775,	edith
0.008519,	0.004733,	0.004733,	0.005679,	0.002366,	0.002366,	0.002840,	0.001893,	0.000947,	0.000000,	0.001893,	0.000947,	0.000473,	0.002840,	0.000473,	0.000947,	0.001893,	0.000000,	0.000000,	0.000947,	0.000000,	0.000000,	0.004733,	0.044013,	edith
0.012894,	0.010029,	0.007641,	0.003343,	0.002388,	0.002388,	0.002865,	0.000478,	0.001433,	0.000478,	0.002388,	0.000955,	0.000478,	0.001433,	0.000478,	0.000955,	0.000000,	0.000000,	0.000955,	0.000000,	0.000478,	0.000478,	0.005253,	0.062082,	edith
0.010984,	0.004298,	0.007641,	0.004298,	0.001910,	0.003820,	0.002388,	0.000955,	0.000955,	0.001910,	0.001433,	0.000955,	0.000478,	0.004776,	0.000000,	0.000478,	0.000478,	0.000000,	0.000955,	0.000000,	0.000000,	0.000000,	0.003820,	0.050621,	edith
0.010541,	0.008625,	0.005271,	0.002875,	0.003354,	0.000479,	0.001437,	0.001917,	0.000958,	0.000479,	0.000000,	0.000000,	0.000000,	0.000479,	0.000000,	0.000479,	0.000000,	0.000000,	0.000958,	0.000000,	0.000000,	0.000000,	0.004312,	0.054145,	edith
0.011331,	0.006138,	0.003777,	0.002833,	0.003305,	0.001416,	0.001889,	0.001416,	0.000000,	0.001416,	0.000472,	0.000472,	0.001416,	0.000944,	0.000000,	0.000472,	0.000000,	0.000000,	0.000000,	0.000000,	0.000000,	0.000472,	0.004249,	0.054297,	edith
0.011899,	0.009995,	0.006188,	0.004284,	0.003332,	0.000476,	0.003808,	0.000476,	0.003808,	0.000000,	0.003332,	0.002856,	0.000952,	0.002380,	0.000000,	0.002380,	0.001428,	0.000000,	0.000952,	0.000000,	0.000000,	0.000476,	0.008567,	0.065683,	edith
0.015304,	0.009087,	0.007652,	0.005261,	0.001435,	0.003826,	0.002869,	0.000956,	0.000956,	0.000956,	0.002391,	0.002391,	0.000000,	0.001435,	0.000478,	0.001913,	0.001435,	0.000000,	0.000000,	0.000478,	0.000000,	0.000000,	0.011956,	0.063606,	edith
0.011396,	0.007123,	0.004748,	0.003324,	0.002374,	0.000475,	0.003799,	0.001425,	0.000000,	0.000950,	0.000000,	0.000475,	0.000000,	0.001425,	0.000475,	0.001425,	0.000000,	0.000000,	0.000000,	0.000000,	0.000000,	0.000000,	0.007597,	0.053181,	edith
0.011321,	0.010377,	0.007547,	0.003302,	0.002358,	0.003302,	0.001415,	0.000472,	0.001415,	0.000943,	0.000943,	0.001415,	0.000000,	0.001415,	0.000000,	0.000943,	0.000943,	0.000000,	0.000472,	0.000000,	0.000000,	0.000000,	0.009434,	0.053774,	edith
0.013270,	0.006161,	0.006161,	0.007109,	0.002370,	0.002370,	0.001422,	0.000000,	0.001422,	0.001896,	0.001422,	0.001422,	0.000000,	0.001896,	0.000000,	0.001896,	0.000000,	0.000000,	0.000474,	0.000000,	0.000000,	0.000000,	0.008531,	0.067773,	edith
0.009556,	0.005733,	0.007645,	0.004778,	0.002867,	0.001433,	0.001911,	0.001433,	0.001433,	0.000478,	0.000956,	0.001911,	0.000478,	0.001433,	0.000478,	0.000956,	0.000956,	0.000000,	0.000000,	0.000000,	0.000000,	0.000000,	0.013378,	0.057812,	edith
0.007526,	0.006585,	0.007056,	0.002822,	0.002352,	0.001411,	0.000000,	0.000941,	0.002352,	0.001411,	0.000470,	0.000941,	0.000000,	0.000000,	0.000000,	0.001881,	0.000470,	0.000000,	0.000470,	0.000000,	0.000000,	0.000000,	0.007526,	0.065851,	edith
0.014333,	0.005256,	0.009556,	0.002867,	0.002389,	0.004778,	0.002867,	0.002389,	0.000478,	0.001433,	0.001911,	0.002867,	0.000000,	0.002867,	0.000000,	0.000478,	0.000478,	0.000000,	0.000478,	0.000000,	0.000000,	0.000000,	0.010511,	0.043956,	edith
0.011423,	0.005712,	0.004284,	0.001904,	0.003808,	0.000476,	0.000952,	0.000000,	0.001904,	0.001428,	0.001904,	0.002856,	0.000000,	0.000476,	0.000000,	0.001428,	0.001904,	0.000000,	0.000000,	0.000476,	0.000000,	0.000000,	0.007615,	0.045693,	edith
0.010516,	0.007648,	0.010038,	0.001434,	0.003346,	0.001912,	0.001912,	0.001434,	0.002390,	0.000000,	0.002868,	0.001912,	0.000478,	0.000478,	0.000000,	0.000478,	0.000956,	0.000000,	0.001434,	0.000000,	0.000000,	0.000000,	0.008126,	0.054015,	edith
0.012352,	0.009501,	0.005701,	0.005701,	0.005226,	0.000950,	0.000000,	0.000000,	0.002375,	0.001425,	0.001425,	0.000475,	0.000950,	0.001900,	0.000000,	0.001900,	0.000475,	0.000000,	0.000950,	0.000000,	0.000000,	0.001425,	0.008076,	0.052732,	edith
0.008443,	0.006098,	0.007036,	0.005159,	0.003752,	0.002345,	0.001876,	0.001407,	0.000938,	0.000938,	0.000938,	0.000938,	0.001407,	0.002814,	0.000000,	0.000938,	0.001407,	0.000000,	0.000938,	0.000469,	0.000000,	0.000000,	0.004221,	0.050657,	edith
0.007594,	0.006645,	0.005695,	0.003322,	0.003797,	0.001424,	0.003322,	0.000475,	0.002848,	0.000949,	0.000949,	0.000000,	0.000475,	0.000949,	0.000949,	0.000475,	0.000475,	0.000000,	0.000000,	0.000000,	0.000000,	0.000475,	0.010441,	0.051258,	edith
0.015515,	0.004701,	0.005642,	0.006582,	0.000940,	0.003761,	0.002821,	0.002351,	0.000470,	0.002351,	0.000940,	0.001410,	0.000940,	0.003761,	0.000000,	0.000470,	0.000470,	0.000000,	0.000940,	0.000470,	0.000000,	0.000470,	0.005642,	0.057828,	edith
0.006740,	0.009148,	0.010111,	0.004815,	0.002407,	0.001444,	0.003852,	0.000481,	0.004333,	0.000000,	0.000963,	0.001926,	0.000000,	0.001926,	0.000481,	0.001926,	0.000000,	0.000000,	0.000000,	0.000000,	0.000000,	0.000481,	0.008666,	0.057294,	edith
0.009560,	0.005736,	0.004780,	0.006692,	0.001912,	0.003824,	0.002390,	0.001912,	0.000956,	0.000956,	0.000478,	0.001912,	0.000478,	0.004302,	0.000478,	0.002390,	0.000478,	0.000000,	0.001912,	0.000000,	0.000000,	0.000000,	0.006214,	0.052581,	edith
0.014875,	0.007198,	0.009117,	0.002879,	0.002399,	0.000480,	0.002399,	0.001440,	0.001919,	0.001919,	0.002399,	0.000960,	0.000000,	0.004319,	0.000960,	0.001440,	0.001440,	0.000000,	0.000960,	0.000000,	0.000000,	0.000480,	0.011036,	0.051823,	edith
0.011456,	0.006205,	0.007160,	0.004296,	0.001432,	0.000955,	0.000955,	0.001909,	0.001909,	0.000477,	0.000955,	0.000955,	0.000000,	0.001909,	0.000477,	0.002864,	0.000477,	0.000000,	0.000000,	0.000000,	0.000000,	0.000000,	0.008115,	0.050597,	edith
0.007641,	0.007163,	0.009074,	0.002388,	0.005253,	0.002388,	0.002388,	0.001433,	0.000000,	0.001910,	0.001910,	0.000478,	0.000000,	0.001910,	0.000000,	0.000478,	0.000955,	0.000000,	0.000000,	0.000478,	0.000000,	0.000000,	0.009551,	0.044413,	edith
0.010984,	0.007163,	0.005731,	0.006208,	0.001433,	0.004776,	0.002865,	0.000478,	0.000955,	0.000955,	0.001910,	0.000955,	0.001433,	0.002865,	0.000478,	0.000478,	0.002865,	0.000000,	0.000000,	0.000478,	0.000000,	0.000000,	0.010029,	0.049666,	edith
0.012446,	0.012925,	0.007180,	0.002393,	0.002393,	0.003351,	0.000957,	0.002393,	0.001915,	0.001436,	0.002872,	0.000000,	0.000000,	0.001915,	0.000000,	0.000479,	0.000479,	0.000000,	0.000957,	0.000000,	0.000000,	0.000000,	0.006702,	0.055050,	edith
0.013314,	0.005706,	0.011412,	0.004280,	0.002378,	0.001427,	0.004755,	0.001902,	0.001427,	0.000476,	0.001902,	0.003804,	0.000476,	0.002378,	0.000000,	0.002378,	0.001902,	0.000000,	0.000000,	0.000000,	0.000000,	0.000000,	0.008084,	0.057537,	edith
0.009506,	0.010456,	0.009030,	0.002852,	0.003802,	0.003327,	0.000000,	0.001426,	0.001426,	0.000475,	0.000000,	0.001426,	0.000951,	0.004753,	0.000000,	0.000475,	0.000000,	0.000000,	0.000475,	0.000000,	0.000475,	0.000000,	0.006654,	0.041825,	edith
0.012405,	0.006202,	0.006679,	0.008588,	0.002385,	0.002863,	0.001908,	0.000954,	0.001431,	0.001431,	0.000954,	0.003340,	0.000477,	0.000477,	0.000000,	0.001431,	0.000477,	0.000000,	0.000477,	0.000954,	0.000000,	0.000477,	0.009065,	0.056298,	edith
0.011489,	0.009095,	0.008138,	0.006223,	0.004787,	0.002872,	0.003351,	0.001915,	0.001436,	0.002872,	0.001436,	0.000479,	0.000000,	0.000000,	0.000000,	0.002393,	0.000000,	0.000000,	0.000000,	0.000000,	0.000000,	0.000000,	0.008138,	0.053614,	edith
0.013653,	0.005650,	0.004708,	0.009416,	0.001412,	0.001412,	0.002825,	0.000942,	0.000471,	0.002825,	0.001883,	0.000942,	0.000000,	0.001412,	0.000000,	0.000000,	0.000471,	0.000000,	0.000000,	0.000000,	0.000000,	0.000000,	0.005179,	0.060734,	edith
0.013423,	0.005273,	0.006232,	0.007191,	0.002876,	0.003356,	0.002397,	0.002876,	0.000479,	0.000479,	0.001438,	0.001438,	0.000479,	0.003356,	0.000479,	0.001438,	0.000959,	0.000000,	0.000959,	0.000000,	0.000000,	0.000479,	0.010547,	0.053212,	edith
0.015231,	0.006663,	0.007139,	0.002856,	0.002380,	0.002380,	0.002856,	0.001904,	0.000952,	0.001904,	0.000000,	0.000952,	0.000952,	0.001904,	0.000000,	0.000000,	0.000000,	0.000000,	0.000476,	0.000000,	0.000000,	0.000476,	0.007615,	0.057592,	edith
0.010947,	0.006188,	0.006188,	0.002380,	0.003332,	0.000952,	0.002380,	0.001428,	0.001428,	0.000952,	0.002380,	0.001428,	0.000476,	0.000952,	0.000000,	0.001904,	0.000952,	0.000000,	0.000476,	0.000000,	0.000000,	0.000952,	0.006188,	0.042361,	edith
0.017062,	0.003791,	0.007583,	0.003318,	0.004265,	0.003318,	0.003791,	0.000474,	0.000474,	0.003318,	0.001422,	0.000948,	0.000474,	0.002370,	0.000000,	0.000000,	0.000948,	0.000000,	0.000948,	0.000474,	0.000000,	0.000000,	0.008057,	0.048341,	edith
0.008941,	0.004706,	0.008941,	0.000941,	0.005647,	0.002353,	0.002353,	0.000471,	0.003765,	0.000000,	0.002353,	0.002353,	0.001412,	0.000000,	0.000000,	0.001882,	0.000000,	0.000000,	0.000000,	0.000000,	0.000000,	0.000000,	0.009412,	0.044706,	edith
0.012264,	0.006604,	0.007547,	0.003774,	0.001887,	0.003302,	0.002830,	0.000472,	0.001415,	0.000943,	0.001415,	0.000472,	0.001415,	0.004717,	0.000000,	0.000472,	0.000472,	0.000000,	0.000943,	0.000000,	0.000000,	0.000000,	0.004717,	0.053302,	edith
0.014685,	0.008053,	0.011369,	0.002842,	0.002369,	0.000947,	0.002842,	0.001895,	0.002369,	0.000474,	0.004263,	0.002842,	0.000474,	0.000474,	0.000000,	0.000000,	0.000947,	0.000000,	0.000474,	0.000000,	0.000474,	0.000000,	0.009000,	0.051634,	edith
0.013264,	0.011369,	0.005211,	0.002842,	0.000474,	0.007106,	0.004737,	0.000474,	0.001421,	0.001895,	0.000474,	0.001421,	0.000000,	0.000947,	0.000000,	0.000947,	0.002369,	0.000000,	0.000000,	0.000000,	0.000000,	0.000000,	0.007106,	0.065846,	edith
0.006167,	0.003795,	0.007116,	0.006641,	0.001423,	0.004269,	0.002372,	0.001423,	0.002372,	0.001423,	0.000474,	0.001423,	0.000949,	0.000474,	0.000474,	0.000949,	0.000000,	0.000000,	0.000000,	0.000474,	0.000000,	0.000000,	0.008065,	0.064991,	edith
0.014699,	0.009957,	0.004742,	0.004267,	0.001897,	0.003793,	0.001422,	0.000000,	0.000474,	0.000474,	0.001897,	0.000948,	0.000948,	0.001422,	0.000000,	0.002371,	0.001422,	0.000000,	0.000000,	0.000000,	0.000000,	0.000000,	0.008535,	0.083926,	edith
0.010451,	0.009976,	0.007126,	0.003325,	0.000475,	0.007126,	0.002375,	0.000950,	0.000475,	0.000000,	0.001900,	0.002375,	0.000475,	0.001425,	0.000000,	0.000475,	0.002850,	0.000000,	0.000475,	0.000950,	0.000000,	0.000000,	0.012827,	0.065083,	edith
0.012482,	0.008161,	0.006241,	0.004321,	0.001440,	0.004801,	0.004321,	0.000000,	0.001440,	0.000000,	0.000960,	0.000000,	0.000960,	0.000960,	0.000000,	0.000960,	0.001440,	0.000000,	0.000960,	0.001440,	0.000000,	0.000000,	0.014882,	0.072972,	edith
0.011369,	0.012790,	0.004263,	0.004263,	0.001895,	0.008527,	0.001421,	0.002842,	0.000474,	0.000947,	0.000474,	0.002369,	0.001421,	0.000947,	0.000000,	0.000474,	0.001421,	0.000000,	0.000000,	0.000474,	0.000000,	0.000000,	0.009474,	0.077688,	edith
0.008118,	0.007163,	0.006208,	0.006208,	0.003343,	0.003820,	0.001910,	0.000000,	0.000478,	0.000955,	0.000955,	0.000000,	0.000000,	0.000000,	0.000000,	0.001433,	0.001910,	0.000000,	0.000000,	0.000000,	0.000000,	0.000000,	0.015282,	0.063992,	edith
0.008825,	0.006967,	0.001858,	0.004645,	0.000000,	0.002322,	0.000464,	0.002787,	0.000000,	0.000464,	0.001858,	0.000000,	0.000000,	0.000929,	0.000000,	0.000000,	0.000929,	0.000000,	0.001858,	0.000000,	0.000000,	0.000464,	0.009289,	0.077102,	edith
0.010958,	0.009052,	0.006193,	0.003335,	0.000953,	0.001906,	0.002382,	0.000000,	0.001906,	0.000000,	0.000953,	0.000000,	0.000953,	0.002859,	0.000000,	0.001906,	0.000953,	0.000000,	0.000000,	0.000000,	0.000000,	0.000476,	0.015722,	0.062887,	edith
0.009447,	0.008030,	0.001889,	0.004724,	0.000472,	0.004724,	0.000945,	0.000472,	0.002362,	0.000000,	0.000472,	0.001889,	0.000945,	0.002362,	0.000000,	0.000472,	0.000000,	0.000000,	0.000472,	0.000000,	0.000000,	0.000472,	0.008975,	0.072744,	edith
0.013006,	0.005780,	0.004335,	0.005299,	0.000000,	0.004817,	0.001445,	0.000000,	0.000482,	0.001445,	0.000482,	0.000000,	0.000000,	0.001927,	0.000000,	0.000482,	0.000963,	0.000000,	0.000000,	0.000000,	0.000000,	0.000000,	0.012042,	0.046724,	edith
0.010456,	0.005228,	0.004278,	0.004278,	0.001901,	0.005228,	0.000000,	0.000000,	0.000475,	0.000475,	0.000475,	0.001426,	0.001426,	0.000475,	0.000000,	0.002376,	0.000000,	0.000000,	0.000475,	0.000000,	0.000000,	0.000000,	0.009506,	0.065589,	edith
0.007615,	0.004760,	0.005712,	0.005712,	0.000952,	0.002856,	0.001428,	0.000000,	0.000476,	0.001428,	0.000476,	0.000476,	0.000476,	0.003332,	0.000000,	0.000476,	0.001428,	0.000000,	0.000000,	0.000000,	0.000000,	0.000000,	0.010947,	0.048548,	edith
0.013295,	0.009497,	0.007123,	0.003799,	0.002374,	0.001899,	0.001425,	0.000000,	0.002849,	0.000475,	0.001899,	0.000475,	0.000000,	0.001899,	0.000475,	0.000950,	0.000950,	0.000000,	0.000000,	0.000000,	0.000000,	0.000000,	0.007123,	0.064103,	edith
0.010392,	0.008503,	0.005196,	0.002362,	0.003307,	0.001889,	0.000945,	0.000945,	0.001417,	0.000472,	0.000000,	0.000000,	0.000472,	0.002834,	0.000000,	0.000000,	0.000945,	0.000000,	0.000945,	0.000000,	0.000000,	0.000000,	0.009447,	0.056684,	edith
0.011893,	0.005709,	0.006660,	0.005233,	0.002379,	0.002854,	0.000476,	0.000951,	0.001427,	0.001903,	0.000951,	0.000476,	0.000476,	0.003330,	0.000000,	0.002379,	0.002379,	0.000000,	0.000000,	0.001427,	0.000000,	0.000000,	0.011418,	0.068506,	edith
0.011342,	0.002836,	0.004726,	0.005198,	0.000945,	0.005198,	0.000945,	0.000473,	0.000473,	0.001418,	0.001890,	0.000473,	0.000000,	0.000945,	0.000473,	0.001418,	0.001890,	0.000000,	0.000473,	0.000000,	0.000000,	0.000000,	0.010870,	0.044423,	edith
0.015919,	0.005306,	0.010130,	0.002894,	0.002412,	0.001447,	0.000482,	0.000482,	0.000965,	0.001447,	0.001447,	0.001930,	0.000000,	0.001930,	0.000000,	0.002894,	0.001447,	0.000000,	0.001447,	0.000000,	0.000000,	0.000000,	0.016884,	0.071877,	edith
0.016722,	0.011467,	0.004778,	0.002867,	0.000956,	0.003344,	0.000956,	0.000478,	0.000000,	0.000956,	0.000000,	0.000956,	0.000956,	0.001433,	0.000000,	0.000478,	0.002389,	0.000000,	0.000000,	0.000000,	0.000000,	0.000478,	0.010033,	0.066412,	edith
0.011566,	0.005783,	0.007229,	0.004337,	0.000482,	0.001446,	0.000964,	0.000000,	0.000000,	0.000482,	0.002892,	0.000000,	0.000482,	0.002410,	0.000000,	0.000964,	0.001446,	0.000000,	0.000000,	0.000000,	0.000000,	0.000482,	0.012530,	0.055422,	edith
0.018284,	0.008439,	0.006564,	0.005157,	0.002813,	0.004219,	0.003282,	0.000938,	0.000000,	0.002344,	0.001875,	0.000938,	0.000469,	0.001875,	0.000469,	0.002813,	0.000469,	0.000000,	0.000469,	0.000469,	0.000000,	0.000469,	0.013127,	0.059072,	edith
0.008491,	0.007547,	0.008491,	0.006132,	0.001415,	0.006604,	0.001415,	0.000472,	0.000472,	0.000943,	0.001415,	0.000000,	0.000000,	0.001415,	0.000943,	0.001415,	0.001415,	0.000000,	0.000472,	0.000943,	0.000000,	0.000472,	0.010377,	0.068396,	edith
0.017806,	0.005775,	0.008181,	0.010106,	0.001444,	0.004331,	0.001925,	0.000481,	0.000481,	0.001444,	0.001925,	0.000962,	0.000962,	0.001444,	0.000000,	0.000962,	0.000000,	0.000000,	0.000000,	0.000000,	0.000000,	0.000000,	0.009625,	0.058710,	edith
0.017324,	0.005294,	0.007218,	0.006737,	0.000000,	0.006737,	0.000962,	0.000481,	0.001444,	0.002406,	0.001925,	0.001444,	0.000481,	0.001444,	0.002406,	0.000481,	0.000481,	0.000000,	0.000000,	0.000000,	0.000000,	0.000481,	0.006737,	0.066410,	edith
0.013183,	0.012241,	0.006591,	0.003766,	0.004708,	0.001883,	0.002825,	0.001412,	0.000942,	0.001412,	0.001412,	0.000000,	0.000471,	0.000471,	0.000000,	0.000471,	0.000942,	0.000000,	0.000000,	0.000471,	0.000000,	0.000471,	0.008945,	0.049435,	edith
