# Supplementary material for: Discretisation of conditions in decision rules induced for continuous data
Source: PLoS One. 2020 Apr 22;15(4):e0231788. doi: 10.1371/journal.pone.0231788 (PMC7176134; doi:10.1371/journal.pone.0231788)
Supplement: S1 File — (ZIP) [file pone.0231788.s001.zip › F-writersT1.arff]

@relation authorF

@attribute that real
@attribute on real
@attribute but real
@attribute by real
@attribute what real
@attribute who real
@attribute there real
@attribute how real
@attribute then real
@attribute any real
@attribute after real
@attribute never real
@attribute same real
@attribute such real
@attribute during real
@attribute before real
@attribute though real
@attribute until real
@attribute almost real
@attribute whether real
@attribute around real
@attribute within real
@attribute semicolon real
@attribute comma real
@attribute author {mary,edith}

@data
0.011036,	0.001440,	0.005278,	0.003359,	0.002879,	0.002879,	0.003839,	0.003839,	0.003839,	0.000480,	0.001440,	0.000000,	0.000960,	0.000000,	0.000000,	0.003839,	0.000960,	0.000480,	0.000000,	0.000000,	0.000480,	0.000480,	0.006238,	0.102207,	mary
0.005728,	0.002387,	0.003819,	0.003819,	0.001432,	0.003341,	0.000955,	0.002864,	0.003341,	0.000000,	0.001909,	0.000477,	0.000955,	0.000000,	0.000000,	0.003819,	0.000477,	0.001432,	0.000000,	0.000000,	0.000477,	0.000000,	0.016229,	0.083532,	mary
0.006182,	0.003329,	0.006657,	0.003804,	0.001427,	0.001427,	0.001902,	0.000476,	0.003329,	0.001427,	0.000476,	0.000476,	0.000000,	0.001427,	0.000000,	0.001427,	0.003329,	0.000476,	0.000000,	0.000000,	0.000000,	0.000951,	0.004755,	0.106039,	mary
0.008515,	0.002365,	0.004257,	0.002365,	0.001892,	0.001419,	0.002838,	0.000946,	0.002365,	0.000000,	0.000946,	0.001892,	0.000000,	0.000946,	0.000000,	0.002365,	0.001419,	0.000000,	0.000000,	0.000473,	0.001419,	0.000473,	0.005203,	0.097919,	mary
0.014327,	0.001910,	0.006686,	0.001433,	0.002388,	0.002865,	0.003820,	0.000955,	0.001433,	0.000478,	0.000478,	0.000478,	0.000000,	0.002865,	0.000000,	0.003820,	0.001433,	0.000478,	0.000000,	0.000000,	0.000000,	0.000955,	0.006208,	0.092168,	mary
0.007619,	0.001905,	0.005238,	0.003333,	0.000476,	0.001905,	0.001429,	0.000000,	0.002381,	0.000000,	0.000000,	0.000952,	0.001429,	0.001429,	0.000000,	0.000952,	0.000476,	0.000952,	0.000000,	0.000476,	0.000000,	0.000952,	0.002857,	0.090000,	mary
0.011893,	0.006185,	0.004757,	0.002854,	0.001903,	0.001427,	0.004282,	0.000476,	0.002379,	0.000000,	0.000951,	0.000476,	0.000000,	0.000476,	0.000000,	0.001903,	0.000000,	0.000000,	0.000000,	0.000000,	0.000476,	0.000000,	0.004757,	0.085633,	mary
0.003784,	0.007096,	0.007569,	0.002838,	0.000473,	0.002838,	0.004730,	0.000473,	0.001892,	0.000000,	0.000473,	0.000473,	0.000000,	0.000473,	0.000000,	0.003311,	0.000473,	0.000000,	0.000473,	0.000000,	0.000473,	0.000946,	0.004730,	0.094134,	mary
0.008625,	0.003833,	0.003354,	0.002875,	0.002875,	0.001917,	0.003833,	0.000000,	0.001917,	0.000000,	0.000479,	0.000479,	0.000479,	0.000479,	0.000000,	0.000000,	0.000000,	0.000000,	0.000000,	0.000000,	0.000479,	0.000000,	0.005271,	0.094394,	mary
0.014776,	0.001430,	0.006673,	0.005720,	0.000953,	0.001907,	0.004766,	0.000000,	0.002860,	0.001430,	0.000477,	0.000953,	0.000000,	0.000953,	0.001430,	0.002383,	0.000953,	0.000953,	0.000000,	0.000000,	0.000000,	0.000000,	0.006196,	0.095329,	mary
0.010947,	0.004760,	0.004284,	0.002380,	0.004284,	0.001904,	0.003808,	0.000952,	0.002380,	0.000476,	0.001428,	0.001904,	0.000476,	0.000476,	0.000000,	0.000952,	0.000476,	0.000952,	0.000000,	0.000000,	0.000000,	0.000000,	0.007615,	0.081390,	mary
0.010911,	0.003795,	0.006167,	0.002372,	0.001898,	0.002372,	0.002372,	0.000000,	0.003795,	0.000949,	0.000949,	0.000000,	0.000474,	0.000949,	0.000000,	0.001898,	0.001423,	0.001423,	0.000000,	0.000000,	0.000000,	0.000474,	0.006167,	0.080171,	mary
0.011527,	0.002402,	0.004323,	0.002882,	0.004803,	0.002402,	0.005283,	0.000480,	0.002402,	0.001441,	0.000961,	0.000000,	0.000480,	0.001921,	0.000000,	0.000961,	0.000480,	0.000480,	0.000480,	0.000000,	0.000000,	0.000000,	0.002882,	0.091258,	mary
0.014272,	0.003806,	0.007612,	0.006185,	0.001903,	0.002854,	0.003806,	0.000000,	0.000476,	0.000000,	0.000951,	0.000000,	0.000000,	0.001427,	0.000000,	0.002854,	0.000000,	0.000000,	0.000000,	0.000000,	0.000000,	0.000476,	0.011893,	0.088963,	mary
0.015595,	0.002363,	0.006616,	0.006144,	0.001890,	0.001418,	0.004253,	0.000000,	0.003308,	0.000473,	0.000945,	0.000000,	0.000473,	0.000000,	0.000000,	0.001890,	0.000473,	0.000000,	0.000000,	0.000000,	0.000000,	0.000473,	0.003781,	0.091210,	mary
0.018634,	0.000956,	0.011945,	0.004300,	0.003344,	0.004300,	0.004778,	0.000956,	0.001911,	0.000478,	0.002389,	0.001911,	0.000000,	0.000000,	0.000000,	0.002867,	0.000478,	0.000956,	0.000000,	0.000000,	0.000000,	0.000956,	0.000956,	0.074056,	mary
0.006731,	0.002404,	0.004808,	0.006250,	0.002404,	0.004327,	0.002404,	0.001442,	0.003365,	0.000481,	0.001923,	0.000000,	0.000000,	0.001442,	0.000000,	0.003365,	0.001442,	0.000481,	0.000962,	0.000000,	0.000962,	0.000481,	0.004327,	0.075481,	mary
0.012405,	0.002863,	0.002863,	0.002863,	0.000954,	0.002385,	0.004294,	0.000000,	0.004294,	0.000954,	0.000954,	0.000000,	0.000000,	0.001431,	0.000000,	0.000954,	0.001431,	0.000000,	0.000000,	0.000477,	0.001431,	0.000477,	0.000954,	0.068225,	mary
0.010461,	0.001427,	0.006182,	0.006182,	0.000951,	0.004280,	0.004755,	0.000476,	0.003804,	0.000000,	0.000476,	0.000951,	0.000476,	0.000476,	0.000000,	0.001902,	0.000951,	0.000000,	0.000951,	0.000000,	0.000951,	0.000000,	0.001427,	0.061341,	mary
0.015152,	0.002367,	0.007102,	0.003314,	0.002841,	0.002841,	0.005682,	0.000000,	0.005682,	0.000000,	0.002367,	0.000473,	0.000000,	0.000473,	0.000000,	0.002367,	0.000947,	0.000473,	0.000000,	0.000000,	0.000000,	0.000947,	0.001894,	0.071023,	mary
0.011876,	0.002850,	0.007601,	0.002375,	0.001900,	0.002850,	0.004276,	0.000475,	0.001900,	0.000475,	0.001425,	0.000000,	0.000000,	0.000000,	0.000000,	0.001900,	0.000950,	0.000000,	0.000000,	0.000000,	0.000950,	0.000475,	0.000000,	0.074109,	mary
0.014769,	0.002382,	0.007623,	0.002382,	0.003335,	0.002382,	0.005241,	0.001429,	0.002382,	0.000476,	0.001906,	0.000953,	0.000476,	0.000000,	0.000000,	0.002382,	0.000953,	0.000476,	0.000476,	0.000000,	0.000476,	0.000000,	0.001429,	0.074321,	mary
0.010392,	0.003779,	0.007085,	0.002834,	0.001889,	0.004251,	0.007558,	0.000945,	0.000472,	0.000945,	0.002362,	0.000472,	0.000472,	0.000472,	0.000000,	0.000472,	0.000000,	0.000472,	0.000472,	0.000000,	0.000000,	0.000472,	0.001417,	0.064242,	mary
0.023719,	0.002372,	0.005218,	0.002372,	0.005218,	0.003321,	0.011860,	0.000474,	0.004269,	0.007116,	0.001423,	0.000949,	0.000000,	0.000000,	0.000000,	0.001898,	0.001423,	0.001423,	0.000949,	0.000000,	0.001423,	0.000000,	0.000949,	0.070209,	mary
0.017925,	0.000943,	0.005660,	0.003774,	0.000472,	0.003774,	0.004717,	0.000943,	0.002830,	0.000472,	0.001415,	0.000943,	0.000472,	0.000943,	0.000000,	0.001887,	0.000943,	0.000472,	0.000472,	0.000000,	0.000472,	0.000000,	0.001415,	0.074528,	mary
0.015166,	0.001896,	0.010427,	0.004739,	0.000474,	0.000948,	0.005213,	0.000474,	0.001422,	0.001422,	0.000948,	0.000948,	0.000000,	0.000474,	0.000000,	0.001422,	0.000948,	0.002370,	0.000474,	0.000000,	0.000948,	0.000000,	0.000474,	0.062085,	mary
0.017094,	0.002849,	0.012346,	0.001425,	0.001899,	0.002374,	0.006173,	0.000000,	0.001899,	0.001899,	0.002374,	0.000950,	0.000475,	0.000475,	0.000000,	0.000000,	0.001425,	0.000000,	0.000000,	0.000000,	0.000475,	0.000000,	0.001425,	0.065052,	mary
0.017135,	0.002856,	0.004284,	0.003332,	0.003332,	0.003808,	0.007139,	0.001428,	0.001904,	0.000952,	0.001904,	0.002380,	0.000476,	0.000952,	0.000000,	0.001428,	0.000952,	0.000000,	0.000952,	0.000000,	0.000000,	0.000000,	0.001428,	0.076154,	mary
0.019570,	0.005728,	0.011456,	0.003341,	0.004296,	0.002387,	0.003819,	0.002864,	0.002387,	0.000000,	0.001909,	0.000000,	0.000477,	0.001909,	0.000000,	0.003819,	0.000477,	0.000477,	0.001432,	0.000000,	0.001909,	0.000955,	0.001909,	0.079236,	mary
0.011939,	0.004298,	0.007163,	0.004298,	0.000000,	0.002388,	0.005253,	0.000478,	0.001910,	0.001433,	0.001433,	0.000955,	0.000000,	0.000000,	0.000000,	0.002865,	0.000955,	0.000000,	0.000478,	0.000478,	0.000478,	0.000000,	0.004776,	0.071633,	mary
0.005685,	0.003790,	0.006632,	0.005211,	0.002369,	0.003316,	0.004263,	0.001421,	0.002369,	0.000000,	0.000947,	0.000000,	0.000000,	0.000947,	0.000000,	0.000474,	0.000947,	0.000947,	0.000474,	0.000000,	0.000474,	0.000000,	0.001421,	0.071530,	mary
0.006699,	0.004785,	0.002392,	0.005263,	0.000957,	0.001914,	0.002392,	0.001435,	0.001435,	0.000000,	0.000478,	0.000478,	0.000000,	0.000957,	0.000478,	0.002871,	0.000000,	0.000957,	0.000000,	0.000000,	0.000478,	0.000000,	0.002871,	0.066507,	mary
0.005258,	0.003824,	0.005258,	0.002868,	0.005736,	0.003346,	0.003824,	0.000000,	0.001434,	0.000478,	0.001912,	0.000000,	0.000000,	0.000956,	0.000000,	0.000478,	0.000000,	0.000000,	0.000000,	0.000478,	0.001434,	0.000000,	0.004780,	0.082218,	mary
0.004726,	0.001418,	0.001418,	0.003308,	0.001418,	0.002363,	0.002363,	0.000473,	0.000945,	0.000000,	0.001890,	0.000000,	0.000000,	0.000945,	0.000000,	0.000945,	0.000000,	0.000473,	0.000473,	0.000000,	0.000473,	0.000473,	0.000473,	0.092155,	mary
0.007180,	0.007659,	0.003830,	0.004308,	0.000957,	0.001436,	0.001436,	0.000000,	0.001436,	0.000000,	0.002393,	0.000000,	0.000479,	0.000957,	0.000000,	0.000000,	0.001436,	0.000000,	0.000000,	0.000000,	0.000957,	0.000957,	0.001436,	0.089517,	mary
0.010053,	0.003351,	0.008617,	0.001436,	0.003830,	0.001915,	0.004308,	0.000000,	0.002393,	0.000479,	0.000957,	0.001915,	0.000479,	0.000000,	0.000000,	0.001915,	0.000000,	0.000957,	0.000000,	0.000479,	0.001436,	0.000957,	0.009095,	0.093825,	mary
0.005744,	0.002393,	0.003830,	0.002872,	0.001436,	0.003351,	0.001436,	0.000000,	0.004308,	0.000000,	0.000479,	0.000957,	0.000479,	0.000000,	0.000000,	0.001436,	0.000000,	0.001436,	0.000479,	0.000000,	0.000479,	0.001436,	0.002872,	0.084251,	mary
0.010010,	0.001907,	0.003813,	0.002383,	0.001907,	0.003813,	0.003813,	0.000000,	0.001907,	0.000953,	0.002383,	0.000477,	0.000000,	0.000000,	0.000000,	0.001430,	0.000477,	0.001430,	0.000477,	0.000000,	0.000000,	0.000000,	0.003337,	0.076740,	mary
0.007678,	0.001919,	0.004798,	0.001440,	0.002399,	0.006238,	0.002879,	0.000960,	0.003839,	0.000000,	0.001440,	0.000960,	0.000000,	0.000960,	0.000000,	0.001440,	0.000000,	0.000000,	0.000000,	0.000000,	0.000000,	0.001440,	0.003359,	0.097889,	mary
0.008130,	0.002869,	0.011478,	0.001435,	0.000956,	0.004304,	0.008608,	0.000478,	0.001435,	0.000956,	0.000000,	0.000478,	0.000478,	0.000956,	0.000000,	0.002391,	0.000956,	0.000478,	0.000000,	0.000000,	0.000000,	0.000000,	0.008130,	0.089909,	mary
0.008232,	0.001937,	0.007264,	0.004358,	0.000484,	0.003390,	0.002906,	0.000484,	0.001937,	0.000000,	0.000969,	0.000484,	0.000484,	0.000484,	0.000484,	0.001453,	0.000484,	0.000484,	0.000000,	0.000000,	0.000000,	0.000484,	0.002906,	0.082324,	mary
0.011052,	0.003844,	0.004805,	0.003364,	0.001922,	0.001442,	0.001442,	0.000481,	0.002403,	0.000481,	0.001442,	0.000000,	0.000000,	0.000481,	0.000000,	0.003364,	0.000000,	0.000961,	0.000000,	0.000000,	0.000481,	0.001442,	0.003364,	0.080730,	mary
0.011979,	0.000479,	0.007667,	0.004792,	0.001437,	0.003833,	0.003354,	0.000479,	0.001437,	0.000479,	0.000958,	0.000479,	0.000000,	0.001437,	0.000000,	0.001437,	0.000958,	0.000958,	0.000000,	0.000000,	0.000000,	0.000000,	0.006708,	0.082415,	mary
0.004255,	0.002364,	0.001891,	0.005201,	0.003310,	0.003783,	0.002837,	0.000000,	0.002364,	0.000473,	0.001891,	0.000473,	0.000000,	0.000000,	0.000000,	0.000946,	0.000473,	0.001891,	0.000000,	0.000000,	0.000473,	0.000473,	0.001891,	0.077541,	mary
0.007123,	0.002374,	0.003799,	0.003799,	0.003324,	0.004274,	0.002374,	0.000950,	0.005223,	0.000950,	0.001425,	0.000475,	0.000475,	0.000950,	0.000000,	0.002374,	0.000950,	0.000475,	0.000000,	0.000000,	0.000475,	0.001425,	0.001899,	0.077873,	mary
0.011042,	0.006721,	0.007201,	0.004321,	0.003361,	0.002400,	0.002880,	0.000960,	0.000000,	0.002400,	0.001920,	0.000000,	0.000480,	0.000960,	0.001440,	0.001440,	0.000960,	0.000000,	0.001440,	0.000480,	0.000000,	0.000480,	0.010082,	0.082093,	edith
0.011832,	0.009465,	0.007572,	0.003313,	0.000000,	0.000947,	0.001420,	0.002366,	0.001893,	0.000947,	0.000947,	0.000000,	0.000947,	0.002366,	0.000000,	0.000473,	0.001893,	0.000000,	0.000000,	0.000000,	0.000000,	0.000000,	0.010885,	0.056318,	edith
0.008095,	0.007143,	0.007619,	0.004286,	0.001905,	0.004762,	0.002381,	0.001429,	0.001429,	0.004286,	0.003333,	0.002857,	0.000000,	0.000952,	0.000000,	0.000952,	0.000476,	0.000000,	0.000952,	0.000000,	0.000000,	0.000000,	0.008095,	0.055238,	edith
0.009547,	0.005728,	0.007160,	0.002864,	0.002864,	0.002864,	0.003341,	0.001909,	0.001432,	0.001909,	0.000955,	0.001909,	0.000955,	0.002387,	0.000000,	0.001432,	0.000000,	0.000000,	0.000477,	0.000955,	0.000000,	0.000477,	0.008592,	0.052983,	edith
0.014630,	0.008966,	0.005663,	0.002832,	0.003775,	0.003303,	0.003775,	0.000944,	0.000472,	0.001888,	0.001888,	0.000944,	0.000000,	0.001888,	0.000472,	0.003775,	0.000000,	0.000000,	0.001416,	0.000944,	0.000944,	0.000000,	0.008023,	0.073620,	edith
0.012482,	0.007681,	0.004801,	0.004321,	0.001920,	0.001440,	0.002400,	0.002400,	0.000960,	0.001440,	0.002400,	0.000960,	0.000960,	0.002400,	0.000000,	0.003361,	0.000000,	0.000000,	0.000000,	0.000480,	0.000000,	0.000000,	0.007201,	0.052328,	edith
0.012857,	0.007619,	0.003810,	0.005714,	0.000476,	0.000000,	0.000476,	0.001429,	0.002857,	0.000952,	0.002857,	0.000952,	0.000476,	0.000476,	0.000476,	0.000952,	0.001429,	0.000000,	0.000952,	0.000476,	0.000000,	0.000000,	0.008571,	0.050476,	edith
0.012760,	0.008034,	0.005198,	0.003308,	0.003308,	0.000473,	0.002363,	0.000473,	0.002363,	0.000945,	0.002363,	0.000473,	0.001418,	0.000945,	0.000000,	0.000945,	0.000473,	0.000000,	0.000000,	0.000000,	0.000000,	0.000473,	0.004253,	0.055766,	edith
0.014361,	0.012446,	0.006702,	0.003351,	0.004787,	0.000957,	0.003830,	0.000479,	0.001915,	0.002872,	0.002393,	0.001436,	0.001915,	0.001436,	0.000000,	0.002872,	0.000000,	0.000000,	0.001436,	0.000957,	0.000000,	0.000000,	0.008617,	0.050263,	edith
0.010926,	0.009501,	0.006651,	0.003325,	0.003325,	0.000000,	0.000950,	0.001900,	0.003800,	0.000950,	0.000475,	0.002850,	0.000475,	0.000475,	0.000475,	0.001425,	0.000000,	0.000000,	0.000950,	0.000000,	0.000000,	0.000475,	0.009026,	0.049881,	edith
0.011505,	0.005273,	0.005273,	0.002397,	0.001918,	0.000959,	0.002876,	0.000959,	0.002397,	0.000479,	0.001918,	0.000000,	0.000959,	0.000959,	0.000000,	0.002397,	0.000959,	0.000000,	0.000000,	0.000000,	0.000000,	0.000479,	0.006232,	0.055129,	edith
0.011832,	0.004733,	0.007572,	0.001893,	0.003313,	0.004259,	0.001893,	0.001893,	0.001420,	0.001893,	0.000947,	0.000473,	0.001420,	0.001893,	0.000000,	0.000000,	0.000473,	0.000000,	0.001420,	0.000000,	0.000000,	0.000000,	0.008519,	0.051112,	edith
0.015187,	0.005695,	0.011865,	0.002848,	0.002848,	0.001424,	0.002848,	0.000949,	0.001898,	0.000475,	0.002373,	0.003797,	0.001898,	0.000475,	0.000000,	0.000949,	0.000949,	0.000475,	0.000475,	0.000000,	0.000000,	0.000000,	0.007119,	0.056953,	edith
0.011990,	0.010072,	0.003837,	0.001439,	0.002398,	0.000480,	0.000959,	0.000959,	0.002398,	0.000959,	0.001918,	0.000959,	0.001439,	0.000959,	0.000480,	0.001439,	0.001439,	0.000000,	0.000480,	0.000000,	0.000000,	0.000480,	0.001439,	0.053237,	edith
0.020574,	0.006699,	0.009091,	0.000478,	0.006220,	0.000000,	0.001914,	0.001435,	0.002392,	0.001914,	0.000957,	0.001914,	0.000000,	0.001914,	0.000000,	0.000478,	0.000000,	0.000000,	0.000478,	0.000000,	0.000000,	0.000000,	0.006220,	0.044498,	edith
0.012814,	0.006170,	0.007594,	0.003322,	0.002848,	0.002373,	0.001898,	0.001424,	0.001898,	0.001424,	0.001424,	0.000949,	0.000475,	0.000475,	0.000000,	0.000475,	0.000000,	0.000000,	0.000475,	0.000000,	0.000000,	0.000475,	0.008068,	0.050783,	edith
0.013699,	0.009920,	0.006613,	0.001889,	0.004724,	0.000945,	0.003779,	0.002362,	0.002834,	0.001889,	0.002362,	0.003307,	0.000472,	0.002362,	0.000000,	0.000472,	0.000472,	0.000000,	0.000472,	0.000000,	0.000000,	0.000000,	0.007085,	0.058101,	edith
0.012434,	0.008130,	0.009565,	0.002869,	0.006217,	0.000478,	0.003826,	0.001913,	0.001913,	0.001435,	0.001435,	0.002391,	0.000000,	0.002869,	0.000000,	0.001435,	0.000478,	0.000000,	0.000000,	0.000000,	0.000000,	0.000478,	0.013391,	0.053563,	edith
0.005769,	0.008654,	0.005288,	0.001442,	0.005288,	0.000962,	0.003846,	0.001442,	0.002885,	0.000962,	0.000481,	0.003365,	0.000000,	0.001442,	0.000000,	0.003365,	0.000000,	0.000000,	0.000000,	0.000000,	0.000962,	0.000000,	0.011058,	0.062981,	edith
0.013410,	0.012931,	0.009579,	0.002395,	0.002874,	0.000479,	0.000479,	0.000958,	0.001437,	0.001437,	0.000958,	0.002395,	0.001916,	0.002395,	0.000000,	0.002395,	0.000000,	0.000000,	0.000958,	0.000479,	0.000000,	0.000000,	0.008142,	0.055077,	edith
0.014184,	0.006147,	0.005201,	0.002364,	0.003310,	0.002837,	0.001891,	0.002364,	0.002837,	0.000473,	0.001891,	0.000473,	0.000473,	0.001891,	0.000000,	0.000473,	0.000000,	0.000000,	0.000000,	0.000000,	0.000000,	0.000000,	0.009929,	0.055792,	edith
0.013983,	0.008679,	0.006268,	0.006268,	0.002893,	0.002893,	0.000964,	0.000482,	0.000482,	0.001446,	0.000482,	0.001446,	0.000000,	0.000964,	0.000964,	0.001446,	0.000482,	0.000000,	0.000000,	0.000000,	0.000000,	0.000482,	0.011572,	0.057859,	edith
0.016214,	0.004292,	0.007630,	0.007630,	0.001907,	0.004292,	0.000000,	0.001431,	0.000954,	0.000000,	0.002861,	0.003338,	0.001907,	0.000000,	0.000000,	0.000954,	0.000954,	0.000000,	0.000000,	0.000000,	0.000000,	0.000000,	0.008584,	0.049118,	edith
0.012458,	0.007187,	0.008146,	0.002875,	0.002875,	0.002396,	0.001437,	0.000958,	0.001437,	0.004792,	0.002396,	0.000958,	0.001917,	0.002875,	0.000479,	0.002875,	0.000000,	0.000479,	0.000479,	0.000000,	0.000479,	0.000000,	0.006708,	0.057978,	edith
0.014685,	0.005685,	0.006158,	0.000947,	0.003790,	0.001421,	0.000947,	0.000000,	0.000474,	0.001421,	0.001895,	0.000474,	0.000474,	0.001421,	0.000000,	0.000000,	0.000474,	0.000000,	0.000000,	0.000000,	0.000474,	0.000000,	0.007106,	0.076741,	edith
0.012340,	0.008068,	0.006645,	0.001898,	0.003322,	0.002373,	0.001898,	0.000949,	0.004271,	0.000475,	0.002373,	0.001898,	0.000475,	0.002373,	0.000000,	0.001424,	0.000475,	0.000000,	0.000949,	0.000475,	0.000000,	0.000000,	0.009018,	0.067869,	edith
0.015202,	0.009026,	0.006651,	0.001425,	0.011401,	0.000475,	0.004276,	0.001425,	0.002375,	0.000475,	0.002375,	0.000000,	0.000475,	0.000950,	0.000475,	0.000950,	0.000950,	0.000000,	0.000000,	0.000000,	0.000475,	0.000000,	0.008551,	0.056057,	edith
0.013796,	0.008088,	0.007612,	0.002379,	0.003806,	0.003330,	0.003806,	0.001903,	0.002379,	0.000951,	0.001903,	0.001427,	0.000951,	0.000951,	0.000000,	0.000000,	0.000000,	0.000000,	0.000476,	0.000000,	0.000476,	0.000000,	0.005709,	0.069458,	edith
0.011945,	0.012900,	0.007645,	0.002389,	0.001911,	0.001433,	0.003822,	0.000000,	0.002867,	0.002389,	0.004300,	0.000478,	0.001433,	0.000000,	0.000000,	0.002867,	0.000956,	0.000000,	0.000000,	0.000000,	0.000000,	0.000478,	0.006211,	0.069756,	edith
0.011854,	0.008061,	0.005216,	0.000474,	0.002845,	0.002371,	0.004267,	0.001422,	0.000474,	0.001422,	0.003793,	0.000948,	0.000000,	0.002371,	0.000948,	0.001897,	0.000474,	0.000474,	0.000474,	0.000000,	0.000474,	0.000000,	0.006164,	0.057847,	edith
0.007364,	0.008837,	0.003436,	0.006382,	0.002455,	0.003927,	0.001964,	0.000982,	0.000982,	0.001964,	0.000000,	0.001473,	0.000491,	0.001473,	0.000491,	0.000000,	0.000491,	0.000000,	0.000491,	0.000000,	0.000000,	0.000000,	0.006873,	0.047128,	edith
0.014755,	0.006663,	0.005712,	0.003332,	0.002380,	0.004760,	0.002856,	0.000000,	0.002380,	0.000952,	0.001428,	0.001428,	0.000000,	0.000952,	0.000476,	0.000000,	0.001428,	0.000000,	0.000000,	0.000000,	0.000000,	0.001428,	0.011423,	0.062351,	edith
0.013378,	0.007167,	0.006211,	0.002867,	0.001911,	0.003344,	0.000956,	0.001433,	0.000956,	0.000000,	0.002389,	0.000956,	0.000956,	0.000000,	0.000000,	0.002389,	0.000956,	0.000000,	0.000000,	0.000000,	0.000000,	0.000000,	0.010989,	0.065934,	edith
0.011893,	0.009039,	0.005709,	0.004757,	0.000951,	0.002379,	0.001427,	0.000476,	0.000476,	0.000951,	0.001903,	0.000951,	0.000000,	0.002854,	0.000476,	0.001427,	0.000951,	0.000000,	0.000476,	0.000000,	0.000476,	0.000000,	0.010466,	0.059467,	edith
0.014636,	0.008499,	0.007554,	0.004249,	0.003777,	0.005194,	0.001889,	0.000944,	0.002833,	0.000000,	0.002833,	0.001889,	0.000944,	0.000472,	0.000000,	0.000000,	0.000472,	0.000000,	0.000000,	0.000000,	0.000000,	0.000000,	0.012276,	0.060434,	edith
0.014983,	0.007733,	0.004833,	0.003867,	0.006767,	0.005317,	0.001450,	0.000000,	0.001450,	0.000483,	0.002417,	0.001450,	0.000483,	0.003383,	0.000000,	0.000000,	0.000000,	0.000000,	0.000000,	0.000000,	0.000000,	0.000000,	0.010150,	0.063799,	edith
0.009087,	0.004782,	0.006217,	0.004304,	0.001913,	0.010043,	0.001435,	0.000478,	0.000000,	0.001913,	0.001913,	0.000478,	0.000956,	0.002391,	0.000478,	0.000956,	0.000956,	0.000000,	0.000956,	0.000000,	0.000000,	0.000000,	0.011000,	0.068867,	edith
0.012706,	0.005176,	0.006118,	0.001412,	0.001412,	0.005176,	0.001882,	0.000941,	0.001882,	0.001412,	0.001882,	0.000941,	0.000941,	0.001412,	0.000471,	0.001412,	0.000471,	0.000000,	0.000000,	0.000000,	0.000000,	0.000000,	0.008000,	0.064471,	edith
0.012730,	0.003772,	0.008015,	0.000943,	0.002829,	0.003772,	0.001886,	0.001886,	0.003772,	0.000943,	0.003300,	0.000471,	0.001414,	0.002829,	0.000471,	0.001414,	0.000471,	0.000000,	0.000943,	0.000000,	0.000000,	0.000000,	0.011787,	0.058934,	edith
0.014657,	0.005201,	0.009456,	0.005674,	0.005201,	0.001418,	0.002364,	0.001891,	0.001418,	0.002837,	0.000473,	0.000473,	0.000473,	0.001418,	0.000000,	0.001418,	0.000473,	0.000000,	0.000000,	0.000946,	0.000000,	0.000000,	0.011820,	0.054846,	edith
0.011781,	0.007069,	0.007540,	0.002828,	0.005184,	0.001885,	0.000943,	0.003299,	0.002356,	0.000471,	0.000471,	0.000943,	0.000471,	0.000943,	0.000000,	0.000471,	0.000000,	0.000000,	0.000471,	0.000000,	0.000000,	0.000000,	0.004241,	0.052309,	edith
0.008596,	0.007163,	0.004776,	0.003343,	0.004298,	0.001910,	0.002865,	0.002865,	0.001433,	0.000000,	0.000955,	0.000478,	0.001433,	0.001910,	0.000000,	0.001910,	0.000955,	0.000000,	0.000000,	0.000000,	0.000000,	0.000000,	0.004776,	0.054919,	edith
0.007069,	0.005184,	0.007540,	0.006126,	0.003770,	0.003299,	0.002356,	0.002356,	0.001414,	0.001885,	0.003770,	0.000943,	0.000000,	0.002828,	0.000471,	0.000471,	0.000000,	0.000000,	0.000471,	0.000000,	0.000000,	0.000000,	0.008483,	0.049953,	edith
0.011450,	0.009542,	0.006679,	0.003817,	0.003817,	0.005725,	0.003817,	0.000477,	0.001908,	0.001908,	0.001908,	0.001431,	0.000954,	0.001431,	0.000000,	0.001431,	0.001431,	0.000000,	0.000954,	0.000000,	0.000000,	0.000000,	0.009542,	0.061069,	edith
0.016517,	0.006135,	0.005191,	0.002360,	0.004247,	0.000944,	0.003775,	0.003775,	0.001888,	0.001888,	0.000472,	0.001416,	0.000944,	0.003775,	0.000000,	0.000000,	0.000000,	0.000000,	0.000944,	0.000000,	0.000000,	0.000000,	0.008023,	0.061822,	edith
