# Supplementary material for: Discretisation of conditions in decision rules induced for continuous data
Source: PLoS One. 2020 Apr 22;15(4):e0231788. doi: 10.1371/journal.pone.0231788 (PMC7176134; doi:10.1371/journal.pone.0231788)
Supplement: S1 File — (ZIP) [file pone.0231788.s001.zip › F-writersT2.arff]

@relation authorF

@attribute that real
@attribute on real
@attribute but real
@attribute by real
@attribute what real
@attribute who real
@attribute there real
@attribute how real
@attribute then real
@attribute any real
@attribute after real
@attribute never real
@attribute same real
@attribute such real
@attribute during real
@attribute before real
@attribute though real
@attribute until real
@attribute almost real
@attribute whether real
@attribute around real
@attribute within real
@attribute semicolon real
@attribute comma real
@attribute author {mary,edith}

@data
0.007608,	0.002378,	0.005706,	0.004280,	0.003804,	0.001427,	0.006182,	0.001427,	0.004280,	0.000476,	0.000000,	0.000000,	0.000000,	0.000951,	0.000000,	0.001427,	0.001427,	0.000000,	0.000000,	0.000000,	0.001902,	0.000476,	0.002853,	0.088445,	mary
0.011472,	0.000956,	0.008604,	0.004302,	0.001912,	0.000956,	0.004302,	0.000000,	0.003824,	0.000000,	0.000478,	0.000000,	0.000956,	0.000000,	0.000000,	0.001912,	0.000000,	0.000478,	0.000478,	0.000478,	0.000000,	0.000000,	0.000478,	0.079350,	mary
0.009948,	0.003790,	0.004737,	0.002369,	0.000947,	0.003316,	0.003790,	0.000000,	0.002842,	0.000000,	0.001421,	0.000947,	0.000474,	0.000000,	0.000000,	0.000474,	0.000474,	0.000474,	0.000000,	0.000000,	0.000000,	0.000474,	0.002842,	0.082899,	mary
0.013270,	0.001422,	0.007109,	0.002370,	0.003318,	0.000474,	0.006635,	0.000948,	0.005687,	0.000474,	0.000000,	0.000000,	0.000000,	0.000000,	0.000000,	0.001422,	0.000948,	0.000000,	0.000000,	0.000000,	0.001422,	0.000948,	0.000948,	0.072512,	mary
0.009052,	0.004764,	0.006193,	0.001906,	0.001906,	0.002859,	0.004764,	0.000476,	0.002382,	0.000476,	0.001429,	0.000953,	0.000476,	0.000000,	0.000000,	0.001429,	0.000953,	0.000476,	0.001429,	0.000000,	0.000953,	0.000476,	0.001429,	0.068128,	mary
0.010451,	0.005226,	0.006176,	0.001900,	0.000950,	0.001900,	0.005701,	0.001425,	0.001900,	0.000475,	0.000950,	0.000950,	0.000000,	0.000000,	0.000000,	0.000950,	0.001425,	0.000000,	0.000000,	0.000000,	0.000000,	0.000950,	0.003325,	0.083135,	mary
0.014797,	0.005728,	0.008592,	0.003341,	0.000477,	0.002864,	0.004296,	0.001432,	0.004773,	0.001432,	0.000955,	0.000955,	0.000477,	0.000000,	0.000000,	0.001909,	0.000955,	0.000000,	0.000477,	0.000000,	0.002387,	0.000477,	0.004773,	0.069212,	mary
0.016121,	0.006164,	0.008535,	0.004742,	0.001422,	0.003793,	0.003793,	0.001422,	0.000000,	0.001422,	0.000474,	0.000474,	0.000474,	0.000000,	0.000000,	0.001897,	0.000000,	0.000474,	0.000000,	0.000000,	0.000000,	0.000000,	0.000474,	0.073969,	mary
0.009497,	0.004274,	0.009972,	0.001899,	0.000475,	0.003799,	0.002849,	0.000000,	0.002849,	0.000000,	0.000475,	0.000475,	0.000000,	0.000000,	0.000000,	0.003324,	0.000950,	0.000475,	0.000000,	0.000000,	0.000950,	0.000475,	0.001425,	0.084995,	mary
0.010963,	0.002860,	0.002860,	0.005243,	0.001430,	0.001430,	0.003813,	0.000000,	0.002383,	0.001430,	0.001430,	0.000477,	0.000000,	0.000953,	0.000000,	0.001907,	0.000953,	0.000000,	0.000477,	0.000000,	0.000477,	0.000000,	0.002860,	0.078646,	mary
0.013302,	0.004751,	0.007601,	0.004276,	0.002375,	0.002375,	0.002850,	0.000475,	0.002850,	0.000475,	0.000475,	0.000475,	0.000000,	0.000000,	0.000000,	0.001900,	0.001900,	0.000000,	0.000475,	0.000000,	0.002375,	0.000000,	0.001900,	0.095487,	mary
0.014382,	0.005273,	0.006711,	0.001918,	0.003835,	0.001438,	0.003835,	0.000000,	0.003835,	0.000479,	0.000479,	0.000479,	0.000479,	0.000959,	0.000000,	0.000479,	0.000959,	0.000000,	0.000479,	0.000000,	0.000000,	0.000000,	0.000959,	0.078619,	mary
0.016160,	0.002376,	0.011407,	0.002852,	0.004278,	0.000951,	0.005228,	0.000000,	0.003327,	0.000000,	0.000475,	0.001426,	0.000000,	0.000951,	0.000000,	0.001426,	0.001901,	0.001426,	0.000951,	0.000000,	0.000475,	0.000951,	0.005228,	0.076046,	mary
0.014272,	0.001903,	0.006185,	0.002854,	0.000951,	0.000476,	0.005233,	0.000000,	0.002379,	0.000476,	0.000476,	0.000000,	0.000476,	0.000000,	0.000000,	0.001903,	0.001427,	0.000000,	0.000000,	0.000000,	0.000476,	0.000000,	0.000951,	0.070409,	mary
0.019915,	0.001422,	0.006638,	0.002371,	0.002845,	0.002845,	0.005216,	0.000474,	0.001897,	0.000000,	0.000948,	0.000474,	0.000474,	0.000948,	0.000000,	0.001422,	0.001897,	0.000000,	0.000000,	0.000000,	0.000000,	0.000000,	0.001422,	0.071124,	mary
0.007678,	0.004319,	0.003839,	0.005278,	0.002399,	0.000960,	0.002399,	0.000480,	0.000480,	0.001919,	0.000000,	0.000000,	0.000960,	0.001440,	0.000000,	0.001440,	0.002399,	0.000000,	0.000480,	0.000480,	0.000480,	0.000960,	0.004319,	0.083013,	mary
0.005256,	0.001911,	0.004778,	0.003344,	0.001433,	0.001911,	0.007167,	0.000478,	0.001433,	0.000478,	0.000956,	0.000478,	0.000000,	0.000956,	0.000478,	0.001911,	0.000000,	0.000478,	0.000000,	0.000478,	0.000000,	0.000956,	0.001433,	0.095557,	mary
0.009430,	0.003772,	0.006129,	0.004715,	0.000943,	0.001414,	0.006601,	0.000471,	0.000943,	0.000471,	0.001414,	0.000000,	0.000000,	0.000943,	0.000000,	0.001414,	0.000471,	0.000000,	0.000471,	0.000000,	0.000471,	0.000471,	0.004243,	0.085809,	mary
0.010486,	0.001907,	0.007150,	0.005243,	0.001430,	0.002860,	0.008580,	0.001430,	0.001430,	0.000477,	0.000477,	0.000000,	0.001430,	0.000953,	0.000000,	0.002860,	0.000000,	0.000000,	0.000953,	0.000477,	0.000000,	0.000000,	0.003813,	0.079123,	mary
0.009056,	0.003813,	0.005243,	0.004290,	0.003337,	0.001907,	0.002383,	0.000477,	0.002860,	0.000477,	0.000953,	0.000000,	0.000953,	0.000953,	0.000000,	0.001907,	0.000000,	0.000000,	0.000000,	0.000000,	0.000477,	0.000000,	0.005243,	0.080076,	mary
0.006683,	0.004296,	0.004773,	0.008115,	0.000955,	0.002864,	0.004773,	0.001432,	0.001909,	0.000955,	0.000000,	0.000955,	0.000000,	0.000477,	0.000000,	0.001909,	0.000477,	0.000000,	0.000000,	0.000000,	0.000477,	0.000955,	0.002387,	0.093556,	mary
0.012912,	0.004304,	0.008130,	0.003348,	0.002391,	0.004304,	0.007174,	0.000478,	0.002869,	0.001435,	0.001435,	0.000000,	0.000000,	0.000478,	0.000478,	0.001913,	0.000478,	0.000478,	0.000478,	0.000000,	0.000000,	0.000000,	0.005261,	0.094692,	mary
0.008535,	0.002845,	0.005690,	0.006164,	0.001422,	0.001422,	0.003319,	0.000000,	0.002371,	0.000474,	0.002371,	0.000000,	0.000000,	0.001422,	0.000000,	0.000474,	0.000474,	0.000000,	0.000000,	0.000000,	0.000000,	0.000000,	0.002845,	0.081081,	mary
0.012796,	0.006161,	0.005687,	0.003791,	0.002370,	0.002370,	0.007583,	0.000474,	0.000474,	0.000474,	0.000948,	0.000000,	0.000474,	0.000474,	0.000000,	0.001896,	0.001422,	0.000474,	0.000474,	0.000000,	0.000000,	0.000474,	0.005687,	0.082938,	mary
0.010870,	0.003308,	0.006144,	0.003308,	0.001418,	0.002836,	0.006144,	0.000000,	0.001418,	0.000945,	0.000473,	0.000473,	0.000473,	0.000000,	0.000000,	0.000473,	0.000945,	0.000473,	0.000000,	0.000000,	0.000000,	0.000000,	0.004726,	0.083176,	mary
0.010086,	0.003842,	0.005764,	0.005283,	0.001441,	0.000961,	0.004323,	0.000480,	0.001441,	0.000000,	0.000961,	0.000000,	0.000480,	0.000480,	0.000000,	0.001441,	0.000000,	0.000000,	0.000000,	0.000000,	0.000480,	0.000000,	0.010086,	0.083093,	mary
0.010446,	0.005698,	0.008072,	0.003324,	0.001899,	0.001899,	0.002374,	0.000475,	0.002374,	0.001425,	0.000950,	0.000000,	0.000475,	0.000475,	0.000000,	0.001899,	0.000475,	0.000475,	0.000475,	0.000000,	0.000000,	0.000475,	0.003799,	0.075973,	mary
0.010072,	0.005755,	0.005276,	0.006235,	0.000959,	0.000480,	0.006715,	0.000480,	0.001439,	0.002398,	0.000000,	0.000000,	0.000000,	0.000480,	0.000000,	0.001439,	0.000959,	0.000959,	0.000959,	0.000000,	0.000000,	0.000480,	0.003357,	0.077698,	mary
0.011423,	0.002856,	0.003332,	0.005712,	0.000476,	0.002856,	0.003808,	0.000000,	0.001904,	0.006663,	0.000952,	0.000000,	0.000952,	0.001904,	0.000000,	0.001904,	0.000952,	0.000476,	0.000000,	0.000952,	0.000000,	0.003332,	0.000952,	0.085198,	mary
0.008992,	0.003313,	0.007099,	0.005206,	0.000473,	0.001893,	0.004259,	0.000000,	0.001893,	0.001893,	0.002366,	0.000473,	0.000473,	0.000947,	0.000000,	0.001420,	0.000473,	0.000473,	0.000473,	0.000473,	0.000473,	0.000947,	0.008992,	0.064837,	mary
0.007689,	0.000961,	0.001922,	0.002403,	0.001442,	0.009611,	0.001922,	0.000000,	0.001442,	0.000481,	0.000961,	0.000481,	0.000000,	0.001442,	0.000000,	0.002403,	0.000481,	0.000481,	0.000481,	0.000000,	0.000000,	0.000481,	0.001922,	0.103316,	mary
0.015282,	0.000955,	0.005731,	0.002388,	0.004298,	0.007163,	0.000955,	0.000478,	0.001910,	0.000478,	0.000478,	0.000000,	0.000000,	0.001910,	0.000000,	0.001433,	0.000000,	0.001433,	0.000000,	0.000000,	0.000000,	0.001433,	0.003820,	0.095033,	mary
0.013226,	0.004251,	0.004251,	0.000945,	0.000000,	0.003307,	0.002834,	0.001889,	0.002834,	0.000000,	0.000945,	0.000000,	0.000945,	0.001417,	0.000000,	0.000945,	0.000945,	0.000000,	0.000000,	0.000000,	0.000472,	0.000000,	0.007085,	0.096835,	mary
0.015116,	0.001889,	0.005668,	0.001889,	0.003779,	0.003307,	0.005668,	0.001889,	0.004251,	0.000945,	0.000945,	0.000945,	0.000000,	0.001889,	0.000000,	0.000472,	0.002362,	0.000000,	0.000472,	0.000000,	0.000945,	0.000945,	0.008975,	0.100614,	mary
0.012682,	0.001879,	0.010333,	0.000470,	0.003758,	0.002349,	0.001409,	0.001879,	0.002349,	0.000470,	0.000470,	0.000470,	0.000000,	0.000000,	0.000000,	0.000939,	0.000939,	0.000470,	0.000000,	0.000000,	0.000000,	0.000470,	0.006576,	0.097698,	mary
0.017891,	0.001883,	0.006121,	0.001883,	0.001412,	0.000942,	0.003296,	0.000471,	0.003296,	0.000942,	0.000942,	0.000000,	0.000471,	0.000000,	0.000000,	0.002354,	0.000942,	0.000471,	0.000000,	0.000471,	0.000000,	0.000471,	0.004237,	0.100282,	mary
0.013264,	0.004737,	0.004737,	0.001421,	0.001421,	0.007579,	0.006158,	0.004263,	0.002369,	0.000000,	0.001895,	0.000947,	0.000000,	0.000947,	0.000000,	0.002369,	0.000000,	0.000474,	0.000000,	0.000000,	0.000000,	0.000474,	0.009474,	0.098058,	mary
0.010880,	0.005203,	0.005203,	0.003784,	0.000473,	0.004730,	0.005203,	0.000000,	0.003784,	0.000473,	0.001419,	0.000473,	0.000946,	0.000946,	0.000000,	0.001892,	0.000473,	0.000473,	0.000000,	0.000000,	0.000946,	0.000473,	0.010407,	0.091296,	mary
0.013810,	0.003333,	0.006190,	0.000476,	0.002381,	0.005714,	0.005238,	0.000476,	0.004762,	0.000000,	0.000476,	0.000476,	0.000000,	0.001429,	0.000000,	0.000476,	0.000476,	0.000000,	0.000000,	0.000000,	0.000476,	0.000476,	0.003333,	0.101429,	mary
0.008088,	0.002854,	0.006185,	0.003330,	0.001427,	0.001903,	0.002379,	0.000000,	0.001427,	0.000951,	0.000000,	0.000000,	0.000000,	0.000000,	0.000000,	0.001427,	0.000000,	0.000476,	0.000000,	0.000000,	0.000951,	0.000000,	0.006185,	0.084206,	mary
0.015326,	0.002395,	0.005747,	0.001437,	0.003352,	0.004310,	0.003831,	0.001437,	0.001437,	0.001916,	0.000000,	0.000000,	0.000000,	0.000958,	0.000000,	0.001916,	0.000958,	0.000000,	0.000479,	0.000000,	0.000000,	0.000000,	0.003352,	0.084770,	mary
0.009009,	0.001897,	0.001897,	0.002845,	0.005690,	0.000000,	0.004742,	0.000474,	0.001897,	0.000000,	0.000474,	0.000948,	0.000000,	0.000000,	0.000000,	0.000948,	0.000474,	0.000474,	0.000000,	0.000000,	0.000000,	0.000474,	0.007587,	0.104315,	mary
0.015187,	0.003322,	0.003322,	0.003797,	0.000475,	0.001424,	0.002848,	0.000475,	0.003797,	0.000475,	0.000949,	0.000000,	0.000475,	0.000475,	0.000000,	0.000949,	0.000000,	0.000949,	0.000000,	0.000000,	0.000000,	0.000475,	0.002848,	0.082582,	mary
0.015722,	0.004764,	0.002382,	0.005241,	0.003811,	0.001906,	0.003335,	0.000000,	0.001906,	0.001429,	0.000476,	0.000000,	0.000000,	0.000000,	0.000476,	0.003335,	0.000476,	0.000953,	0.000000,	0.000000,	0.000476,	0.000476,	0.009528,	0.080038,	mary
0.012876,	0.004769,	0.004769,	0.003815,	0.002384,	0.003815,	0.003815,	0.001431,	0.000954,	0.000477,	0.001907,	0.000000,	0.000000,	0.000477,	0.000000,	0.001431,	0.000477,	0.000000,	0.000000,	0.000000,	0.000477,	0.000477,	0.002861,	0.089175,	mary
0.013989,	0.006753,	0.007718,	0.003859,	0.001447,	0.001447,	0.003859,	0.000965,	0.003859,	0.001930,	0.001930,	0.000965,	0.000482,	0.002894,	0.000965,	0.000965,	0.001930,	0.000000,	0.000482,	0.000000,	0.000000,	0.000000,	0.008201,	0.048722,	edith
0.019222,	0.006728,	0.006247,	0.003844,	0.002403,	0.000000,	0.005766,	0.000481,	0.003844,	0.001442,	0.001922,	0.001922,	0.000000,	0.000961,	0.000000,	0.000961,	0.000000,	0.000000,	0.000000,	0.000961,	0.000481,	0.000000,	0.008169,	0.053820,	edith
0.007996,	0.008467,	0.005644,	0.001881,	0.000470,	0.001881,	0.000941,	0.000000,	0.001881,	0.000941,	0.001881,	0.000470,	0.000470,	0.000941,	0.000000,	0.000470,	0.001411,	0.000000,	0.000941,	0.000000,	0.000000,	0.000470,	0.004704,	0.056914,	edith
0.012340,	0.004271,	0.008068,	0.001424,	0.001424,	0.000475,	0.003322,	0.000949,	0.002848,	0.001898,	0.001898,	0.001424,	0.000949,	0.001424,	0.001424,	0.001424,	0.001898,	0.000000,	0.000475,	0.000949,	0.000000,	0.000475,	0.005221,	0.061224,	edith
0.008555,	0.008080,	0.002852,	0.002376,	0.003802,	0.000475,	0.003802,	0.000951,	0.004278,	0.000951,	0.001426,	0.002852,	0.000475,	0.000475,	0.000475,	0.002852,	0.000951,	0.000000,	0.000475,	0.000000,	0.000475,	0.000000,	0.004753,	0.056084,	edith
0.012845,	0.008563,	0.005709,	0.002854,	0.001427,	0.000951,	0.004282,	0.000951,	0.001427,	0.001903,	0.001903,	0.000951,	0.000000,	0.001427,	0.000951,	0.002854,	0.002379,	0.000000,	0.000000,	0.000000,	0.000000,	0.000000,	0.004282,	0.056613,	edith
0.011305,	0.008479,	0.005181,	0.003768,	0.003297,	0.002355,	0.004239,	0.000942,	0.001413,	0.000942,	0.003768,	0.000942,	0.000000,	0.000942,	0.000471,	0.003297,	0.001413,	0.000000,	0.000000,	0.000000,	0.000000,	0.000471,	0.008008,	0.054169,	edith
0.009533,	0.010963,	0.005243,	0.003337,	0.002860,	0.000953,	0.004290,	0.000000,	0.002860,	0.000953,	0.002383,	0.001430,	0.001907,	0.001430,	0.000000,	0.003337,	0.000477,	0.000000,	0.000000,	0.000000,	0.000000,	0.000000,	0.004766,	0.063394,	edith
0.013302,	0.011401,	0.003325,	0.001900,	0.002850,	0.000475,	0.000475,	0.000475,	0.004276,	0.001425,	0.001425,	0.000475,	0.000475,	0.000950,	0.000000,	0.001900,	0.000950,	0.000000,	0.000475,	0.000000,	0.000000,	0.000000,	0.002375,	0.053207,	edith
0.007102,	0.009470,	0.008996,	0.003788,	0.003788,	0.000473,	0.002841,	0.000473,	0.000947,	0.000473,	0.003314,	0.000947,	0.000473,	0.001420,	0.000000,	0.000947,	0.000947,	0.000000,	0.001420,	0.000473,	0.000473,	0.000000,	0.005682,	0.053504,	edith
0.007099,	0.005679,	0.007099,	0.002366,	0.006626,	0.000947,	0.003786,	0.002366,	0.004259,	0.000473,	0.001420,	0.002840,	0.000947,	0.000947,	0.000000,	0.004259,	0.000473,	0.000000,	0.000000,	0.000000,	0.001420,	0.000000,	0.006152,	0.041647,	edith
0.005698,	0.006648,	0.003799,	0.003799,	0.002374,	0.001899,	0.003324,	0.000475,	0.002849,	0.000475,	0.000475,	0.001425,	0.000000,	0.000950,	0.000000,	0.001899,	0.000950,	0.000000,	0.000000,	0.000000,	0.000475,	0.000000,	0.004274,	0.056980,	edith
0.009087,	0.010521,	0.001913,	0.003348,	0.004304,	0.000956,	0.003348,	0.001435,	0.003826,	0.000956,	0.000956,	0.000956,	0.000000,	0.000956,	0.000000,	0.002391,	0.000478,	0.000000,	0.000000,	0.000000,	0.000000,	0.000000,	0.004782,	0.050215,	edith
0.008153,	0.011031,	0.003837,	0.004317,	0.003357,	0.001918,	0.002398,	0.000480,	0.001918,	0.000480,	0.002878,	0.000480,	0.002878,	0.000480,	0.000000,	0.001918,	0.000000,	0.000000,	0.000480,	0.000000,	0.000480,	0.000000,	0.005755,	0.055635,	edith
0.010436,	0.005693,	0.007116,	0.005693,	0.001423,	0.000949,	0.006641,	0.000474,	0.003321,	0.001423,	0.000949,	0.001898,	0.000949,	0.001898,	0.000000,	0.003321,	0.000000,	0.000000,	0.000000,	0.000000,	0.000474,	0.000000,	0.004744,	0.057875,	edith
0.007292,	0.010695,	0.007292,	0.002431,	0.003403,	0.001458,	0.001945,	0.001458,	0.002431,	0.000486,	0.000486,	0.000000,	0.000486,	0.000486,	0.000000,	0.000486,	0.001458,	0.000000,	0.000486,	0.000000,	0.000000,	0.000486,	0.007778,	0.072436,	edith
0.008185,	0.007703,	0.004815,	0.005778,	0.001926,	0.003370,	0.000963,	0.002407,	0.001444,	0.001926,	0.002407,	0.001926,	0.000963,	0.001444,	0.000000,	0.000481,	0.000481,	0.000000,	0.000481,	0.000000,	0.000481,	0.000000,	0.006740,	0.069331,	edith
0.009126,	0.005283,	0.008646,	0.002882,	0.001921,	0.002402,	0.001921,	0.000961,	0.000000,	0.001921,	0.002882,	0.001921,	0.000000,	0.001921,	0.000000,	0.002882,	0.000480,	0.000000,	0.000480,	0.000480,	0.000000,	0.000000,	0.008165,	0.072526,	edith
0.007752,	0.005814,	0.006783,	0.004360,	0.003391,	0.002422,	0.002422,	0.001453,	0.001453,	0.000484,	0.002907,	0.001453,	0.000969,	0.000484,	0.000000,	0.001938,	0.001938,	0.000000,	0.000000,	0.000000,	0.000000,	0.000000,	0.009690,	0.062500,	edith
0.013553,	0.006776,	0.006292,	0.005808,	0.000968,	0.000968,	0.001936,	0.000484,	0.000484,	0.000484,	0.003388,	0.000484,	0.000000,	0.001452,	0.000968,	0.001936,	0.000000,	0.000000,	0.000484,	0.000000,	0.000000,	0.000000,	0.008712,	0.055663,	edith
0.008696,	0.009179,	0.005797,	0.003382,	0.000966,	0.001449,	0.000966,	0.000966,	0.001449,	0.000966,	0.001449,	0.000966,	0.000000,	0.000000,	0.000966,	0.001449,	0.001449,	0.000000,	0.000966,	0.000000,	0.000000,	0.000000,	0.009662,	0.073430,	edith
0.011736,	0.006357,	0.007335,	0.001956,	0.001467,	0.000489,	0.000000,	0.000489,	0.000978,	0.000978,	0.001467,	0.003423,	0.001956,	0.000489,	0.000000,	0.001467,	0.002445,	0.000000,	0.000000,	0.000000,	0.000000,	0.000000,	0.009780,	0.077751,	edith
0.014620,	0.006823,	0.005361,	0.001462,	0.005848,	0.000000,	0.003411,	0.000975,	0.001949,	0.000000,	0.000975,	0.000975,	0.000975,	0.000975,	0.000000,	0.000000,	0.000975,	0.000000,	0.001949,	0.000487,	0.000975,	0.000000,	0.010721,	0.052632,	edith
0.008228,	0.008712,	0.006776,	0.004356,	0.001452,	0.003388,	0.002420,	0.000000,	0.001452,	0.000484,	0.002420,	0.002904,	0.000000,	0.000484,	0.000000,	0.000968,	0.000000,	0.000000,	0.000000,	0.000000,	0.000484,	0.000000,	0.006292,	0.057115,	edith
0.009695,	0.004847,	0.011149,	0.002908,	0.002424,	0.003393,	0.001454,	0.000969,	0.001454,	0.001454,	0.003393,	0.000969,	0.000485,	0.002424,	0.000485,	0.000000,	0.001454,	0.000000,	0.000969,	0.000000,	0.000000,	0.000000,	0.007271,	0.055744,	edith
0.007778,	0.006806,	0.007292,	0.002917,	0.001458,	0.002431,	0.004861,	0.000972,	0.001945,	0.000972,	0.000000,	0.000486,	0.000000,	0.000000,	0.000000,	0.002431,	0.000486,	0.000000,	0.000486,	0.000000,	0.000000,	0.000972,	0.006806,	0.056393,	edith
0.009653,	0.007239,	0.007722,	0.003861,	0.002896,	0.000965,	0.002413,	0.001448,	0.002413,	0.002413,	0.001931,	0.000483,	0.000000,	0.000483,	0.000000,	0.000965,	0.000965,	0.000000,	0.000000,	0.000000,	0.000000,	0.000483,	0.006757,	0.051158,	edith
0.012083,	0.003383,	0.005317,	0.002417,	0.004833,	0.000000,	0.003383,	0.000483,	0.003867,	0.001933,	0.003867,	0.001450,	0.000483,	0.000000,	0.000000,	0.001450,	0.000967,	0.000000,	0.000000,	0.000000,	0.000000,	0.000000,	0.003867,	0.057999,	edith
0.010690,	0.008746,	0.004373,	0.002915,	0.002430,	0.000972,	0.004373,	0.001458,	0.002915,	0.000972,	0.002915,	0.002430,	0.000972,	0.000486,	0.000000,	0.002430,	0.001458,	0.000000,	0.000000,	0.000000,	0.000000,	0.000000,	0.008746,	0.042760,	edith
0.010706,	0.007786,	0.007786,	0.003406,	0.001460,	0.001946,	0.001460,	0.000000,	0.002433,	0.001460,	0.003893,	0.000973,	0.000973,	0.000000,	0.000000,	0.002433,	0.001460,	0.000487,	0.000973,	0.000000,	0.000000,	0.000000,	0.012165,	0.058394,	edith
0.013856,	0.008122,	0.002867,	0.003344,	0.000956,	0.001911,	0.004300,	0.000956,	0.000478,	0.002389,	0.000956,	0.000478,	0.000000,	0.000956,	0.000000,	0.001911,	0.000478,	0.000000,	0.001433,	0.000000,	0.000478,	0.000000,	0.004778,	0.072145,	edith
0.014741,	0.006182,	0.007608,	0.003329,	0.001902,	0.002378,	0.003804,	0.001902,	0.000476,	0.001427,	0.002378,	0.001427,	0.000000,	0.001427,	0.000476,	0.000476,	0.000951,	0.000476,	0.000000,	0.000000,	0.000000,	0.000000,	0.015692,	0.064194,	edith
0.013308,	0.007129,	0.005228,	0.001426,	0.001901,	0.001901,	0.003802,	0.000475,	0.002852,	0.000951,	0.001901,	0.000475,	0.000475,	0.000475,	0.000475,	0.001901,	0.001901,	0.000000,	0.000000,	0.000000,	0.000000,	0.000000,	0.009506,	0.057510,	edith
0.008019,	0.005189,	0.007547,	0.001415,	0.006132,	0.002358,	0.004717,	0.000472,	0.000943,	0.002358,	0.000472,	0.002358,	0.000943,	0.000000,	0.000000,	0.000472,	0.000943,	0.000472,	0.000000,	0.000000,	0.000000,	0.000000,	0.007075,	0.053302,	edith
0.010387,	0.009443,	0.005666,	0.001889,	0.004249,	0.000944,	0.004249,	0.001889,	0.002833,	0.002833,	0.000944,	0.001889,	0.000944,	0.000944,	0.000000,	0.001416,	0.000944,	0.000000,	0.000000,	0.000000,	0.000472,	0.000472,	0.007554,	0.042021,	edith
0.014238,	0.008068,	0.007119,	0.004746,	0.003322,	0.003797,	0.005221,	0.002373,	0.001424,	0.000475,	0.001424,	0.000949,	0.000475,	0.000475,	0.000000,	0.000475,	0.000000,	0.000000,	0.000475,	0.000949,	0.000000,	0.000000,	0.008068,	0.045562,	edith
0.014293,	0.008099,	0.007623,	0.002859,	0.002382,	0.001429,	0.005717,	0.002382,	0.002382,	0.001429,	0.001906,	0.003335,	0.000000,	0.001429,	0.000476,	0.002382,	0.000476,	0.000000,	0.000000,	0.000000,	0.000476,	0.000000,	0.011434,	0.054312,	edith
0.008103,	0.009056,	0.004290,	0.003813,	0.001907,	0.001430,	0.002383,	0.000953,	0.004290,	0.000477,	0.001430,	0.000000,	0.000000,	0.000000,	0.000477,	0.001430,	0.000477,	0.000000,	0.000477,	0.000000,	0.000477,	0.000000,	0.009533,	0.053384,	edith
0.008588,	0.010019,	0.007156,	0.003817,	0.003817,	0.001908,	0.003340,	0.000000,	0.002385,	0.000477,	0.001431,	0.000954,	0.000000,	0.000954,	0.000477,	0.002385,	0.000000,	0.000000,	0.000477,	0.000954,	0.000000,	0.000000,	0.007634,	0.054389,	edith
0.015684,	0.016160,	0.009030,	0.003327,	0.002852,	0.000951,	0.001901,	0.000475,	0.004753,	0.000475,	0.000475,	0.001426,	0.001426,	0.000000,	0.000000,	0.002852,	0.000951,	0.000475,	0.000951,	0.001426,	0.000475,	0.000000,	0.012357,	0.051331,	edith
0.012688,	0.008459,	0.009398,	0.002350,	0.006109,	0.001410,	0.004229,	0.000940,	0.002820,	0.003289,	0.000940,	0.001410,	0.001410,	0.001410,	0.000000,	0.001410,	0.001410,	0.000000,	0.000470,	0.000000,	0.000000,	0.000470,	0.004699,	0.051692,	edith
0.011396,	0.010446,	0.006648,	0.004748,	0.001899,	0.002374,	0.003324,	0.000950,	0.000950,	0.001425,	0.000475,	0.001425,	0.000475,	0.000000,	0.000475,	0.002374,	0.000000,	0.000000,	0.000000,	0.000000,	0.000475,	0.000475,	0.008072,	0.046059,	edith
0.008038,	0.010402,	0.006619,	0.004255,	0.001418,	0.001418,	0.000000,	0.000000,	0.000473,	0.000473,	0.000473,	0.000473,	0.001418,	0.000473,	0.000000,	0.000946,	0.000000,	0.000000,	0.000000,	0.000000,	0.000473,	0.000000,	0.012766,	0.070922,	edith
0.006711,	0.007191,	0.005753,	0.004794,	0.000959,	0.000959,	0.002876,	0.000479,	0.003356,	0.000479,	0.000479,	0.001438,	0.001438,	0.000959,	0.000000,	0.000479,	0.000959,	0.000000,	0.000000,	0.000000,	0.000000,	0.000000,	0.011505,	0.052253,	edith
0.006226,	0.008621,	0.008142,	0.003352,	0.002395,	0.001916,	0.003352,	0.000479,	0.002874,	0.000958,	0.000479,	0.001437,	0.000000,	0.000479,	0.001437,	0.002395,	0.000000,	0.000000,	0.000479,	0.000000,	0.000958,	0.000479,	0.012931,	0.054598,	edith
