# Supplementary material for: Discretisation of conditions in decision rules induced for continuous data
Source: PLoS One. 2020 Apr 22;15(4):e0231788. doi: 10.1371/journal.pone.0231788 (PMC7176134; doi:10.1371/journal.pone.0231788)
Supplement: S1 File — (ZIP) [file pone.0231788.s001.zip › M-writersL.arff]

@relation authorM

@attribute that real
@attribute on real
@attribute but real
@attribute by real
@attribute what real
@attribute who real
@attribute there real
@attribute how real
@attribute then real
@attribute any real
@attribute after real
@attribute never real
@attribute same real
@attribute such real
@attribute during real
@attribute before real
@attribute though real
@attribute until real
@attribute almost real
@attribute whether real
@attribute around real
@attribute within real
@attribute semicolon real
@attribute comma real
@attribute author {curwood,london}

@data
0.016386,	0.007711,	0.002410,	0.002892,	0.000964,	0.000964,	0.002410,	0.000482,	0.003373,	0.000000,	0.000964,	0.000964,	0.000000,	0.000000,	0.000000,	0.001446,	0.001446,	0.003373,	0.000964,	0.000000,	0.000000,	0.000964,	0.003373,	0.049157,	curwood
0.017404,	0.007056,	0.003293,	0.000941,	0.001881,	0.002352,	0.003763,	0.000470,	0.003763,	0.000941,	0.003293,	0.001411,	0.000000,	0.000941,	0.000000,	0.001411,	0.000000,	0.001411,	0.000470,	0.000000,	0.000941,	0.000470,	0.000941,	0.038570,	curwood
0.017502,	0.004257,	0.003311,	0.002365,	0.001419,	0.001419,	0.001892,	0.000946,	0.000000,	0.000000,	0.002365,	0.000473,	0.000000,	0.000000,	0.000000,	0.000946,	0.000473,	0.003311,	0.000000,	0.000000,	0.000473,	0.000946,	0.001419,	0.054872,	curwood
0.014720,	0.006173,	0.002849,	0.001899,	0.000000,	0.000475,	0.003799,	0.000000,	0.003799,	0.000000,	0.000475,	0.001425,	0.000475,	0.000000,	0.000475,	0.003324,	0.000000,	0.001425,	0.002849,	0.000000,	0.000950,	0.000950,	0.002849,	0.050332,	curwood
0.011342,	0.004253,	0.005198,	0.002836,	0.001418,	0.001418,	0.002836,	0.000000,	0.002363,	0.000473,	0.000473,	0.000000,	0.000473,	0.000473,	0.000473,	0.002363,	0.000000,	0.001418,	0.000473,	0.000000,	0.000945,	0.000473,	0.001418,	0.051512,	curwood
0.009934,	0.005203,	0.003784,	0.002365,	0.000473,	0.000946,	0.002838,	0.000473,	0.002365,	0.000473,	0.000000,	0.001419,	0.000473,	0.000000,	0.000473,	0.001419,	0.000473,	0.000000,	0.002365,	0.001419,	0.001892,	0.000000,	0.001892,	0.045885,	curwood
0.015587,	0.006332,	0.004871,	0.002923,	0.000487,	0.000487,	0.003410,	0.000000,	0.002435,	0.000974,	0.002435,	0.000000,	0.000000,	0.000000,	0.000000,	0.001948,	0.000000,	0.000974,	0.000974,	0.000000,	0.000974,	0.001948,	0.003410,	0.046761,	curwood
0.008592,	0.004773,	0.002864,	0.001909,	0.000955,	0.003341,	0.001432,	0.000000,	0.002864,	0.000955,	0.002387,	0.000000,	0.000000,	0.000000,	0.000477,	0.001432,	0.000477,	0.003341,	0.000477,	0.000000,	0.000477,	0.000000,	0.005251,	0.048210,	curwood
0.021562,	0.007667,	0.003354,	0.004312,	0.000479,	0.000958,	0.003833,	0.000000,	0.003354,	0.000958,	0.000479,	0.001917,	0.000479,	0.000958,	0.000479,	0.000479,	0.000479,	0.002396,	0.000000,	0.000000,	0.000000,	0.001437,	0.004792,	0.042166,	curwood
0.016060,	0.004251,	0.002834,	0.002834,	0.000000,	0.000472,	0.002362,	0.000000,	0.001889,	0.000000,	0.004251,	0.000945,	0.000000,	0.000000,	0.000000,	0.001417,	0.000000,	0.000472,	0.000945,	0.000000,	0.000000,	0.000472,	0.006141,	0.038734,	curwood
0.017200,	0.008600,	0.007167,	0.002389,	0.001433,	0.001433,	0.001911,	0.000000,	0.002389,	0.000000,	0.000478,	0.000956,	0.000478,	0.000000,	0.000000,	0.001911,	0.000000,	0.001911,	0.000956,	0.000478,	0.000000,	0.000956,	0.006689,	0.043956,	curwood
0.017494,	0.007565,	0.003783,	0.001891,	0.000473,	0.000473,	0.003310,	0.000000,	0.000473,	0.000946,	0.000946,	0.001418,	0.000000,	0.000473,	0.000000,	0.001418,	0.000000,	0.001891,	0.000000,	0.000000,	0.000000,	0.000000,	0.006147,	0.037352,	curwood
0.011882,	0.006179,	0.003802,	0.002376,	0.001426,	0.001426,	0.005228,	0.000475,	0.002852,	0.000000,	0.001426,	0.000951,	0.000000,	0.000475,	0.000475,	0.002376,	0.000000,	0.000475,	0.001901,	0.000000,	0.000000,	0.001426,	0.004753,	0.043726,	curwood
0.009602,	0.005281,	0.002880,	0.001440,	0.000960,	0.001440,	0.006241,	0.000000,	0.002400,	0.000480,	0.000960,	0.000000,	0.000480,	0.000480,	0.000480,	0.000960,	0.000960,	0.003361,	0.001440,	0.000000,	0.000000,	0.000000,	0.007201,	0.048008,	curwood
0.012434,	0.003826,	0.004782,	0.002391,	0.001435,	0.000956,	0.003826,	0.000000,	0.004304,	0.000000,	0.000956,	0.002391,	0.000000,	0.000000,	0.000000,	0.000956,	0.000000,	0.001913,	0.000956,	0.000000,	0.000000,	0.000000,	0.005261,	0.049259,	curwood
0.019194,	0.002879,	0.005278,	0.000000,	0.000000,	0.001919,	0.006238,	0.000000,	0.003839,	0.000000,	0.003359,	0.002879,	0.000480,	0.001440,	0.000960,	0.000480,	0.000480,	0.000960,	0.000960,	0.000000,	0.000000,	0.000960,	0.003839,	0.044626,	curwood
0.006667,	0.008095,	0.004762,	0.001905,	0.000952,	0.001429,	0.006190,	0.000476,	0.003810,	0.000000,	0.001905,	0.001429,	0.000000,	0.000000,	0.000000,	0.000476,	0.000476,	0.002381,	0.000476,	0.000000,	0.000476,	0.000952,	0.001905,	0.039048,	curwood
0.013333,	0.004286,	0.006190,	0.001905,	0.001429,	0.000476,	0.005714,	0.000000,	0.005238,	0.000000,	0.000476,	0.000952,	0.000476,	0.000476,	0.000000,	0.000952,	0.000000,	0.001905,	0.001429,	0.000000,	0.000000,	0.000476,	0.003333,	0.054286,	curwood
0.013949,	0.005772,	0.004810,	0.002405,	0.000962,	0.002405,	0.004810,	0.000962,	0.003848,	0.000000,	0.003367,	0.000481,	0.000000,	0.000481,	0.000000,	0.001924,	0.000481,	0.001443,	0.000000,	0.000000,	0.000481,	0.000962,	0.002405,	0.045214,	curwood
0.013823,	0.003813,	0.002860,	0.003337,	0.000953,	0.000953,	0.005243,	0.000000,	0.002860,	0.000000,	0.001430,	0.000953,	0.000953,	0.000477,	0.000000,	0.002860,	0.000000,	0.001907,	0.000953,	0.000000,	0.000000,	0.000477,	0.005243,	0.045758,	curwood
0.014769,	0.006193,	0.002859,	0.003335,	0.001906,	0.000476,	0.002382,	0.000000,	0.003811,	0.000000,	0.001429,	0.002859,	0.000000,	0.000000,	0.000000,	0.002859,	0.000953,	0.000476,	0.000953,	0.000000,	0.000476,	0.000476,	0.004288,	0.053359,	curwood
0.017274,	0.006238,	0.003359,	0.001919,	0.001440,	0.000960,	0.002399,	0.000000,	0.005278,	0.000480,	0.002879,	0.002399,	0.000000,	0.000000,	0.000000,	0.002879,	0.000000,	0.003359,	0.000960,	0.000000,	0.000960,	0.000000,	0.003839,	0.053263,	curwood
0.013922,	0.004801,	0.002880,	0.000960,	0.001440,	0.000960,	0.005761,	0.002400,	0.003361,	0.000480,	0.000480,	0.001920,	0.000480,	0.000000,	0.000000,	0.001920,	0.000480,	0.001440,	0.000960,	0.000000,	0.000000,	0.000000,	0.002880,	0.052328,	curwood
0.012975,	0.006247,	0.004325,	0.003364,	0.000000,	0.001922,	0.002403,	0.000000,	0.003364,	0.000000,	0.000481,	0.000961,	0.000000,	0.000000,	0.000961,	0.002403,	0.000481,	0.001922,	0.000000,	0.000000,	0.000961,	0.000961,	0.001922,	0.054781,	curwood
0.011500,	0.007667,	0.004312,	0.001917,	0.003354,	0.000479,	0.002875,	0.000479,	0.003833,	0.000479,	0.001437,	0.000958,	0.002396,	0.000479,	0.000479,	0.000479,	0.000479,	0.000479,	0.001917,	0.000000,	0.000000,	0.000000,	0.002875,	0.062770,	curwood
0.016284,	0.005747,	0.001437,	0.000958,	0.000479,	0.000958,	0.002874,	0.000000,	0.002395,	0.000000,	0.001916,	0.000479,	0.000479,	0.000000,	0.000000,	0.001437,	0.000000,	0.000958,	0.000000,	0.000000,	0.000000,	0.000000,	0.002395,	0.044540,	curwood
0.009831,	0.005618,	0.002809,	0.000000,	0.002341,	0.000468,	0.003745,	0.000936,	0.001404,	0.000000,	0.000468,	0.000936,	0.000000,	0.000468,	0.000468,	0.000468,	0.000000,	0.000936,	0.000936,	0.000000,	0.000000,	0.000000,	0.000000,	0.054307,	curwood
0.016642,	0.005384,	0.004405,	0.001468,	0.001958,	0.002447,	0.004405,	0.000979,	0.001958,	0.000000,	0.000489,	0.001468,	0.000000,	0.001468,	0.000000,	0.002447,	0.000000,	0.000979,	0.000000,	0.000000,	0.000000,	0.000000,	0.000489,	0.047969,	curwood
0.015016,	0.005162,	0.005162,	0.001877,	0.004223,	0.001877,	0.001877,	0.000000,	0.002346,	0.000939,	0.000469,	0.000469,	0.000000,	0.000000,	0.000469,	0.001408,	0.000000,	0.000939,	0.001877,	0.000000,	0.000469,	0.000000,	0.000469,	0.045049,	curwood
0.021174,	0.005294,	0.005294,	0.003369,	0.003369,	0.000962,	0.003369,	0.001925,	0.001925,	0.000481,	0.000962,	0.000000,	0.000481,	0.000000,	0.000000,	0.001925,	0.000000,	0.001444,	0.001444,	0.000000,	0.000000,	0.000481,	0.000000,	0.050529,	curwood
0.020503,	0.003728,	0.002330,	0.000466,	0.002330,	0.000466,	0.001398,	0.000000,	0.000000,	0.001398,	0.001398,	0.001864,	0.000932,	0.000466,	0.000000,	0.001864,	0.000000,	0.001864,	0.002330,	0.000000,	0.000000,	0.000932,	0.000932,	0.039143,	curwood
0.021408,	0.003330,	0.005709,	0.000951,	0.000476,	0.001427,	0.004282,	0.000476,	0.001903,	0.000000,	0.001903,	0.000000,	0.000476,	0.000000,	0.000476,	0.001427,	0.000000,	0.000951,	0.000951,	0.000000,	0.000476,	0.000476,	0.000476,	0.048525,	curwood
0.013226,	0.006141,	0.003779,	0.000945,	0.002834,	0.000945,	0.005668,	0.000945,	0.000945,	0.001889,	0.001889,	0.000472,	0.000472,	0.000472,	0.000472,	0.001889,	0.000472,	0.000472,	0.000472,	0.000000,	0.000472,	0.000000,	0.000472,	0.042985,	curwood
0.018156,	0.006689,	0.004300,	0.002389,	0.003344,	0.000956,	0.003344,	0.000000,	0.003344,	0.001911,	0.001911,	0.000956,	0.000478,	0.000000,	0.000000,	0.000956,	0.000478,	0.000478,	0.000478,	0.000000,	0.000000,	0.000478,	0.000478,	0.042045,	curwood
0.011401,	0.009976,	0.006651,	0.001900,	0.005701,	0.002375,	0.006176,	0.001425,	0.000475,	0.001900,	0.000950,	0.000000,	0.000000,	0.000000,	0.000000,	0.005701,	0.000000,	0.000950,	0.000000,	0.000000,	0.000000,	0.000000,	0.000475,	0.066983,	curwood
0.016152,	0.003800,	0.004276,	0.001425,	0.003800,	0.002375,	0.004276,	0.002850,	0.002850,	0.000475,	0.000000,	0.000000,	0.000000,	0.000000,	0.000000,	0.000000,	0.000475,	0.001425,	0.000000,	0.000000,	0.000000,	0.000000,	0.000475,	0.047981,	curwood
0.016175,	0.009039,	0.003330,	0.000476,	0.003806,	0.001903,	0.003330,	0.001903,	0.001903,	0.000476,	0.000951,	0.000951,	0.000000,	0.000951,	0.000476,	0.001903,	0.000476,	0.000951,	0.000476,	0.000000,	0.000000,	0.000951,	0.000000,	0.044719,	curwood
0.013321,	0.004282,	0.003806,	0.002379,	0.000951,	0.000951,	0.002854,	0.000476,	0.001903,	0.000000,	0.000476,	0.000951,	0.000476,	0.000000,	0.000000,	0.002379,	0.000000,	0.001427,	0.002379,	0.000000,	0.000000,	0.000476,	0.000000,	0.043768,	curwood
0.014445,	0.004194,	0.002796,	0.000000,	0.001864,	0.000932,	0.004660,	0.000466,	0.001864,	0.000000,	0.001398,	0.000932,	0.000000,	0.000466,	0.000000,	0.000466,	0.000000,	0.001864,	0.001864,	0.000000,	0.000000,	0.000932,	0.000932,	0.044734,	curwood
0.010441,	0.004746,	0.002848,	0.000475,	0.000949,	0.000475,	0.004271,	0.002373,	0.003797,	0.000475,	0.000949,	0.000000,	0.001424,	0.000000,	0.000000,	0.001898,	0.001424,	0.000949,	0.000949,	0.000000,	0.000475,	0.000000,	0.002373,	0.050783,	curwood
0.009201,	0.006295,	0.002421,	0.001453,	0.000969,	0.002421,	0.002906,	0.000000,	0.003874,	0.000484,	0.001937,	0.000969,	0.000969,	0.000000,	0.000000,	0.000969,	0.000000,	0.002906,	0.001453,	0.000484,	0.000484,	0.000969,	0.005811,	0.069249,	curwood
0.013949,	0.006253,	0.003367,	0.001443,	0.002405,	0.000481,	0.004329,	0.000481,	0.004810,	0.001443,	0.001924,	0.000481,	0.000481,	0.000000,	0.000000,	0.000962,	0.000000,	0.000000,	0.000481,	0.000000,	0.000000,	0.000481,	0.000962,	0.051948,	curwood
0.014151,	0.003774,	0.003774,	0.001415,	0.003774,	0.000943,	0.002358,	0.001415,	0.001887,	0.000943,	0.000943,	0.000000,	0.000943,	0.000000,	0.000000,	0.001415,	0.001415,	0.000943,	0.001415,	0.000000,	0.000000,	0.000000,	0.001415,	0.051415,	curwood
0.012993,	0.003850,	0.006737,	0.001444,	0.002887,	0.001444,	0.003369,	0.003850,	0.002887,	0.000481,	0.001444,	0.002406,	0.000000,	0.000000,	0.000481,	0.000962,	0.000000,	0.000962,	0.001925,	0.000000,	0.000000,	0.000000,	0.004812,	0.059673,	curwood
0.018779,	0.001408,	0.004695,	0.000939,	0.002347,	0.001408,	0.003286,	0.000939,	0.000939,	0.000000,	0.002347,	0.000939,	0.000469,	0.000000,	0.000939,	0.001408,	0.000000,	0.000469,	0.001878,	0.000469,	0.000000,	0.000469,	0.004695,	0.051174,	curwood
0.008535,	0.005216,	0.004267,	0.002845,	0.001897,	0.000000,	0.006638,	0.000000,	0.002845,	0.000474,	0.000000,	0.000474,	0.000000,	0.000000,	0.000000,	0.000474,	0.000474,	0.001897,	0.001897,	0.000000,	0.000000,	0.000000,	0.001897,	0.051683,	curwood
0.024540,	0.003775,	0.004719,	0.000000,	0.002360,	0.000472,	0.004247,	0.001888,	0.000472,	0.000000,	0.001416,	0.000944,	0.000472,	0.000000,	0.000000,	0.001416,	0.000000,	0.002360,	0.000944,	0.000000,	0.000000,	0.000000,	0.004719,	0.061350,	curwood
0.020982,	0.002861,	0.003338,	0.000477,	0.001431,	0.000477,	0.001907,	0.000477,	0.004292,	0.000000,	0.000477,	0.001907,	0.000000,	0.001431,	0.001431,	0.001907,	0.000000,	0.001431,	0.000954,	0.000000,	0.000000,	0.000477,	0.003815,	0.057225,	curwood
0.015152,	0.006629,	0.003314,	0.002367,	0.002841,	0.001894,	0.006629,	0.000000,	0.002841,	0.000947,	0.000473,	0.002367,	0.000473,	0.000473,	0.000473,	0.000947,	0.000000,	0.000473,	0.000000,	0.000000,	0.000000,	0.000000,	0.000473,	0.071970,	curwood
0.006651,	0.003800,	0.004276,	0.002375,	0.001425,	0.002850,	0.004276,	0.000000,	0.003325,	0.000950,	0.000950,	0.000475,	0.000000,	0.000475,	0.000475,	0.000950,	0.000000,	0.002375,	0.000000,	0.000000,	0.000000,	0.000000,	0.002375,	0.071734,	curwood
0.015714,	0.009524,	0.005238,	0.001429,	0.001905,	0.001905,	0.005238,	0.000000,	0.004286,	0.000476,	0.001429,	0.003810,	0.000000,	0.000000,	0.000000,	0.002381,	0.000000,	0.001429,	0.000476,	0.000000,	0.000476,	0.000000,	0.004762,	0.062857,	curwood
0.012956,	0.005758,	0.004798,	0.003359,	0.000000,	0.001919,	0.003359,	0.000480,	0.001919,	0.000480,	0.001440,	0.000000,	0.000960,	0.000000,	0.000480,	0.002399,	0.000000,	0.000000,	0.000960,	0.000000,	0.000480,	0.000960,	0.000480,	0.045106,	curwood
0.016409,	0.003378,	0.006274,	0.001448,	0.000965,	0.000965,	0.007239,	0.000000,	0.005309,	0.000000,	0.000965,	0.000965,	0.000000,	0.000000,	0.000483,	0.001931,	0.000000,	0.001448,	0.001448,	0.000000,	0.000483,	0.000000,	0.002896,	0.048263,	curwood
0.019816,	0.003867,	0.005800,	0.001450,	0.001933,	0.001450,	0.008700,	0.000000,	0.002417,	0.000000,	0.002417,	0.002900,	0.000483,	0.000000,	0.000000,	0.000967,	0.000483,	0.001933,	0.001933,	0.000000,	0.000000,	0.000000,	0.000967,	0.064766,	curwood
0.018287,	0.006737,	0.007218,	0.000962,	0.001444,	0.000962,	0.005294,	0.000000,	0.003369,	0.000000,	0.000481,	0.000962,	0.001444,	0.000000,	0.000000,	0.003369,	0.000000,	0.001925,	0.000962,	0.000000,	0.000000,	0.000481,	0.000481,	0.057748,	curwood
0.017200,	0.010033,	0.004778,	0.002389,	0.001911,	0.000000,	0.008122,	0.000000,	0.001911,	0.000000,	0.000956,	0.000956,	0.000000,	0.000000,	0.000000,	0.000478,	0.000478,	0.001433,	0.000478,	0.000000,	0.000478,	0.000000,	0.000000,	0.048734,	curwood
0.014198,	0.003786,	0.006152,	0.001420,	0.001893,	0.001420,	0.005206,	0.000000,	0.001893,	0.000000,	0.001420,	0.000473,	0.001420,	0.000000,	0.000473,	0.001893,	0.000473,	0.001420,	0.001420,	0.000000,	0.000000,	0.000473,	0.000000,	0.055372,	curwood
0.017849,	0.006576,	0.003288,	0.000939,	0.002349,	0.001409,	0.002349,	0.000000,	0.003758,	0.000000,	0.002349,	0.000939,	0.000000,	0.000000,	0.000000,	0.001879,	0.000000,	0.000939,	0.000939,	0.000000,	0.000470,	0.000000,	0.000000,	0.066698,	curwood
0.016494,	0.006126,	0.006126,	0.003299,	0.001414,	0.000943,	0.007540,	0.000471,	0.002828,	0.000000,	0.003299,	0.000471,	0.000000,	0.000471,	0.000471,	0.001885,	0.000000,	0.000943,	0.001885,	0.000000,	0.000000,	0.000471,	0.000943,	0.048539,	curwood
0.011865,	0.007119,	0.004271,	0.001424,	0.000949,	0.001424,	0.004271,	0.000000,	0.006170,	0.000475,	0.000949,	0.000949,	0.000000,	0.000000,	0.001424,	0.001898,	0.000000,	0.001898,	0.000475,	0.000000,	0.000000,	0.000000,	0.001898,	0.055055,	curwood
0.018035,	0.003322,	0.005221,	0.000949,	0.000949,	0.000000,	0.005221,	0.000475,	0.003797,	0.000000,	0.001424,	0.000949,	0.000949,	0.000000,	0.000475,	0.001898,	0.000475,	0.001898,	0.001424,	0.000000,	0.000000,	0.000000,	0.000949,	0.065496,	curwood
0.014452,	0.007925,	0.004196,	0.000932,	0.001865,	0.000000,	0.003263,	0.000466,	0.003263,	0.000000,	0.002331,	0.000932,	0.000000,	0.000000,	0.000466,	0.001865,	0.000000,	0.000000,	0.000000,	0.000000,	0.000466,	0.000000,	0.000000,	0.055478,	curwood
0.013712,	0.003310,	0.006147,	0.005674,	0.000946,	0.000473,	0.002837,	0.000000,	0.005674,	0.000000,	0.000473,	0.001418,	0.000946,	0.000000,	0.000473,	0.001891,	0.000000,	0.001418,	0.000000,	0.000000,	0.000473,	0.000000,	0.001891,	0.054374,	curwood
0.015573,	0.005191,	0.002360,	0.005663,	0.000472,	0.003303,	0.009910,	0.000000,	0.002832,	0.000944,	0.000472,	0.001416,	0.000944,	0.000000,	0.000472,	0.000472,	0.000000,	0.001888,	0.000944,	0.000000,	0.000000,	0.000944,	0.001888,	0.060406,	curwood
0.010979,	0.006683,	0.004296,	0.005251,	0.000955,	0.000955,	0.004296,	0.000000,	0.003819,	0.000000,	0.001432,	0.000000,	0.000477,	0.000000,	0.000000,	0.003341,	0.000477,	0.001909,	0.000955,	0.000000,	0.000000,	0.000955,	0.000477,	0.066348,	curwood
0.008975,	0.009920,	0.006613,	0.000000,	0.000472,	0.001417,	0.005668,	0.000000,	0.001417,	0.000000,	0.002362,	0.000945,	0.001417,	0.000472,	0.000000,	0.001417,	0.000472,	0.001417,	0.000472,	0.000000,	0.000472,	0.000000,	0.000000,	0.052905,	curwood
0.011364,	0.005208,	0.003788,	0.001420,	0.000473,	0.000473,	0.004735,	0.000000,	0.002841,	0.000000,	0.000947,	0.000947,	0.000000,	0.000000,	0.001420,	0.001420,	0.000000,	0.000947,	0.000947,	0.000000,	0.000473,	0.000000,	0.001420,	0.044034,	curwood
0.011910,	0.007623,	0.003811,	0.004764,	0.000953,	0.001429,	0.005717,	0.000000,	0.004764,	0.000000,	0.002859,	0.000476,	0.000476,	0.000476,	0.000476,	0.001906,	0.000000,	0.001429,	0.000476,	0.000000,	0.000000,	0.000476,	0.000953,	0.049071,	curwood
0.014171,	0.005196,	0.005668,	0.001889,	0.000945,	0.000472,	0.003779,	0.000000,	0.002834,	0.000000,	0.000945,	0.000472,	0.000000,	0.000000,	0.000000,	0.000000,	0.000472,	0.001417,	0.000472,	0.000000,	0.000472,	0.000472,	0.000472,	0.047237,	curwood
0.015274,	0.002864,	0.005251,	0.004296,	0.000477,	0.001432,	0.006683,	0.000000,	0.001432,	0.000000,	0.002387,	0.000955,	0.000000,	0.000000,	0.000000,	0.000000,	0.000477,	0.002864,	0.000000,	0.000000,	0.000477,	0.000477,	0.000955,	0.041527,	curwood
0.015340,	0.004794,	0.002397,	0.001918,	0.000959,	0.000959,	0.004794,	0.000000,	0.004314,	0.000000,	0.000000,	0.001438,	0.000000,	0.000479,	0.000479,	0.002876,	0.000479,	0.000959,	0.000000,	0.000000,	0.000959,	0.000000,	0.000959,	0.041707,	curwood
0.010994,	0.002390,	0.005736,	0.002390,	0.002390,	0.000000,	0.002390,	0.000000,	0.003346,	0.001434,	0.003824,	0.000956,	0.000000,	0.000956,	0.000478,	0.002868,	0.000478,	0.000478,	0.000478,	0.000000,	0.000000,	0.000000,	0.000000,	0.032027,	curwood
0.015260,	0.003338,	0.005246,	0.000954,	0.000954,	0.000954,	0.003815,	0.000000,	0.002861,	0.000477,	0.003338,	0.000477,	0.000000,	0.000000,	0.000000,	0.001431,	0.000000,	0.002384,	0.000954,	0.000000,	0.000000,	0.000477,	0.000477,	0.035765,	curwood
0.010397,	0.007089,	0.003308,	0.006144,	0.000473,	0.000000,	0.001890,	0.000473,	0.001890,	0.000000,	0.000473,	0.000473,	0.000000,	0.000000,	0.002363,	0.001890,	0.000473,	0.001890,	0.001418,	0.000000,	0.000473,	0.000473,	0.000473,	0.032136,	curwood
0.012172,	0.005618,	0.003277,	0.002341,	0.001404,	0.000000,	0.002809,	0.000000,	0.001404,	0.000000,	0.001404,	0.000468,	0.000468,	0.000000,	0.000468,	0.000468,	0.000000,	0.000468,	0.001404,	0.000000,	0.000468,	0.000936,	0.000000,	0.030899,	curwood
0.011111,	0.006763,	0.002899,	0.002899,	0.000966,	0.000000,	0.004348,	0.001932,	0.002415,	0.000483,	0.000966,	0.000483,	0.000000,	0.000000,	0.000000,	0.001932,	0.000000,	0.000000,	0.000966,	0.000000,	0.000000,	0.000483,	0.000483,	0.051691,	curwood
0.024892,	0.001915,	0.002872,	0.000957,	0.001436,	0.000000,	0.006702,	0.000957,	0.002393,	0.000000,	0.000957,	0.001436,	0.000000,	0.000000,	0.000957,	0.002393,	0.000000,	0.000000,	0.001436,	0.000000,	0.000000,	0.000000,	0.000957,	0.053135,	curwood
0.019674,	0.002879,	0.006718,	0.000480,	0.001919,	0.000480,	0.002879,	0.000480,	0.000960,	0.000480,	0.000960,	0.000480,	0.000000,	0.000960,	0.000480,	0.000960,	0.000000,	0.001919,	0.002399,	0.000480,	0.000000,	0.000000,	0.000480,	0.057102,	curwood
0.019849,	0.003308,	0.006616,	0.001418,	0.003308,	0.001418,	0.007089,	0.000000,	0.004253,	0.000945,	0.000945,	0.002363,	0.000000,	0.000473,	0.000000,	0.000945,	0.000473,	0.000000,	0.000945,	0.000000,	0.000000,	0.000473,	0.000945,	0.043478,	curwood
0.020893,	0.002374,	0.006173,	0.001899,	0.003324,	0.002849,	0.004748,	0.001899,	0.001425,	0.000000,	0.000950,	0.000000,	0.000475,	0.000000,	0.000000,	0.002374,	0.000475,	0.000000,	0.000475,	0.000475,	0.000000,	0.000000,	0.000000,	0.056030,	curwood
0.017544,	0.004267,	0.004267,	0.000948,	0.002845,	0.001422,	0.003319,	0.001422,	0.003319,	0.000000,	0.000474,	0.000948,	0.000474,	0.000000,	0.000000,	0.000948,	0.000000,	0.001897,	0.001897,	0.000000,	0.000000,	0.000474,	0.001422,	0.065434,	curwood
0.017258,	0.006232,	0.002876,	0.002397,	0.000479,	0.001438,	0.006711,	0.000959,	0.003835,	0.000000,	0.002397,	0.001438,	0.000000,	0.000959,	0.000479,	0.000479,	0.000000,	0.000479,	0.000959,	0.000000,	0.000000,	0.000000,	0.003356,	0.064717,	curwood
0.024057,	0.003302,	0.004717,	0.001415,	0.002830,	0.000472,	0.004245,	0.000472,	0.002358,	0.000943,	0.001887,	0.000943,	0.000943,	0.000000,	0.000000,	0.001887,	0.000000,	0.000472,	0.001415,	0.000000,	0.000000,	0.000000,	0.001415,	0.061792,	curwood
0.015759,	0.004298,	0.003343,	0.001433,	0.000955,	0.000955,	0.003820,	0.000955,	0.003820,	0.000000,	0.000955,	0.000478,	0.000000,	0.000000,	0.000000,	0.002388,	0.000000,	0.002865,	0.000000,	0.000000,	0.000000,	0.000000,	0.001433,	0.043457,	curwood
0.020725,	0.005181,	0.005181,	0.002826,	0.004710,	0.000471,	0.002826,	0.001884,	0.003768,	0.000471,	0.003297,	0.000000,	0.000000,	0.000000,	0.000471,	0.000942,	0.000000,	0.001884,	0.000471,	0.000000,	0.000000,	0.000000,	0.001413,	0.053227,	curwood
0.009082,	0.006214,	0.004780,	0.003346,	0.001912,	0.000478,	0.003346,	0.000000,	0.006214,	0.000000,	0.001434,	0.000478,	0.000478,	0.000000,	0.000000,	0.000956,	0.000000,	0.001912,	0.000478,	0.000000,	0.000000,	0.000000,	0.004302,	0.065010,	curwood
0.021196,	0.003297,	0.005652,	0.001884,	0.001413,	0.000471,	0.004239,	0.000000,	0.001413,	0.000471,	0.001413,	0.001884,	0.000471,	0.000000,	0.000000,	0.002355,	0.000000,	0.000471,	0.001884,	0.000000,	0.000000,	0.000000,	0.000000,	0.045690,	curwood
0.015318,	0.002872,	0.001915,	0.001915,	0.000000,	0.001436,	0.007659,	0.000957,	0.003351,	0.000000,	0.000957,	0.000479,	0.000000,	0.000957,	0.000000,	0.001436,	0.000000,	0.000479,	0.000957,	0.000000,	0.000000,	0.000000,	0.002872,	0.055050,	curwood
0.020883,	0.000000,	0.000949,	0.001898,	0.001424,	0.000949,	0.001424,	0.000475,	0.002848,	0.000000,	0.000475,	0.000475,	0.001424,	0.000475,	0.000000,	0.002848,	0.000000,	0.001424,	0.002848,	0.000000,	0.000000,	0.000000,	0.001424,	0.042240,	curwood
0.009667,	0.005800,	0.003867,	0.000967,	0.002417,	0.000967,	0.002900,	0.000000,	0.001933,	0.000483,	0.000483,	0.000483,	0.000967,	0.000000,	0.000000,	0.001933,	0.000000,	0.000483,	0.000483,	0.000000,	0.000000,	0.000000,	0.000000,	0.042533,	curwood
0.022159,	0.003300,	0.005186,	0.001414,	0.002829,	0.004243,	0.004715,	0.000943,	0.001414,	0.000000,	0.001414,	0.002357,	0.000943,	0.000943,	0.000000,	0.000943,	0.000000,	0.000943,	0.001414,	0.000000,	0.000000,	0.000471,	0.002357,	0.056577,	curwood
0.012724,	0.004713,	0.004241,	0.000943,	0.002828,	0.001414,	0.003299,	0.001414,	0.000471,	0.000000,	0.000471,	0.000943,	0.000471,	0.000471,	0.000000,	0.000943,	0.000000,	0.001414,	0.000943,	0.000000,	0.000000,	0.000000,	0.001414,	0.049953,	curwood
0.015180,	0.004269,	0.002372,	0.003795,	0.001423,	0.001898,	0.006641,	0.000000,	0.001898,	0.000000,	0.001423,	0.001423,	0.000474,	0.000474,	0.000474,	0.002372,	0.000949,	0.000949,	0.001423,	0.000000,	0.000000,	0.000000,	0.000000,	0.044118,	curwood
0.022738,	0.002419,	0.003387,	0.000968,	0.004354,	0.000484,	0.006289,	0.000484,	0.004838,	0.000000,	0.001935,	0.001935,	0.000484,	0.001935,	0.000000,	0.001935,	0.000000,	0.000000,	0.000000,	0.000000,	0.000000,	0.000000,	0.001935,	0.056120,	curwood
0.019093,	0.004296,	0.002387,	0.003819,	0.003341,	0.000477,	0.003819,	0.000000,	0.001909,	0.000000,	0.001432,	0.000955,	0.000477,	0.000000,	0.000000,	0.000477,	0.000000,	0.001432,	0.000955,	0.000000,	0.000000,	0.000000,	0.001909,	0.054893,	curwood
0.012095,	0.004354,	0.005322,	0.001935,	0.003387,	0.002419,	0.008708,	0.000484,	0.000484,	0.000484,	0.001935,	0.000484,	0.000968,	0.000968,	0.000000,	0.000968,	0.000000,	0.000968,	0.001451,	0.000000,	0.000000,	0.000000,	0.000968,	0.048863,	curwood
0.017763,	0.008161,	0.003361,	0.000960,	0.001920,	0.002400,	0.004321,	0.000480,	0.001920,	0.000480,	0.001920,	0.000000,	0.000000,	0.000000,	0.000960,	0.001440,	0.000000,	0.001440,	0.000480,	0.000000,	0.000000,	0.000000,	0.000480,	0.042247,	curwood
0.018993,	0.002849,	0.004274,	0.000950,	0.001899,	0.001425,	0.003799,	0.000000,	0.002849,	0.000000,	0.000950,	0.001899,	0.000000,	0.000475,	0.000000,	0.000950,	0.000475,	0.002374,	0.001899,	0.000000,	0.000475,	0.000950,	0.000475,	0.053656,	curwood
0.015282,	0.004298,	0.002865,	0.002388,	0.005253,	0.001433,	0.005253,	0.000478,	0.002865,	0.000000,	0.002865,	0.000478,	0.000955,	0.000955,	0.000000,	0.001910,	0.000000,	0.000955,	0.000955,	0.000000,	0.000000,	0.000000,	0.000000,	0.045368,	curwood
0.017233,	0.006223,	0.005266,	0.001436,	0.002872,	0.000957,	0.006702,	0.000479,	0.003830,	0.000479,	0.001915,	0.000479,	0.000479,	0.000957,	0.000479,	0.000479,	0.000479,	0.001915,	0.000000,	0.000000,	0.000000,	0.000000,	0.000957,	0.057922,	curwood
0.004267,	0.006164,	0.006638,	0.002845,	0.000948,	0.002845,	0.001422,	0.001422,	0.001422,	0.001897,	0.001422,	0.000474,	0.001422,	0.000948,	0.000000,	0.000474,	0.001897,	0.000000,	0.000000,	0.000000,	0.000948,	0.000000,	0.006638,	0.073495,	london
0.005720,	0.006673,	0.005243,	0.005243,	0.001907,	0.002860,	0.001907,	0.001430,	0.002383,	0.000000,	0.000953,	0.000953,	0.000953,	0.000477,	0.000000,	0.001430,	0.001430,	0.000000,	0.000477,	0.000000,	0.000000,	0.000000,	0.003813,	0.079600,	london
0.003329,	0.004755,	0.006182,	0.002853,	0.000476,	0.003329,	0.002378,	0.000476,	0.000000,	0.000000,	0.000951,	0.000951,	0.000476,	0.000476,	0.000000,	0.000951,	0.000476,	0.000000,	0.000000,	0.000000,	0.000000,	0.000000,	0.005231,	0.070851,	london
0.001432,	0.013365,	0.007160,	0.003819,	0.001432,	0.001432,	0.001909,	0.000000,	0.002387,	0.001432,	0.000955,	0.000477,	0.000477,	0.000477,	0.000000,	0.001432,	0.000955,	0.000000,	0.000477,	0.000000,	0.000000,	0.000000,	0.004773,	0.080668,	london
0.004296,	0.012888,	0.009069,	0.001432,	0.001909,	0.000477,	0.002864,	0.000477,	0.002387,	0.000477,	0.000955,	0.000955,	0.000477,	0.000000,	0.000477,	0.000477,	0.000955,	0.000477,	0.000000,	0.000000,	0.000477,	0.000000,	0.003819,	0.064916,	london
0.005256,	0.007645,	0.010989,	0.001433,	0.002867,	0.002389,	0.003344,	0.000956,	0.003822,	0.002389,	0.001433,	0.000000,	0.000478,	0.000478,	0.000000,	0.001433,	0.001911,	0.000000,	0.000478,	0.000000,	0.000956,	0.000000,	0.008600,	0.072145,	london
0.005687,	0.009479,	0.007109,	0.004739,	0.001422,	0.001422,	0.002370,	0.000474,	0.000000,	0.000474,	0.001422,	0.000000,	0.002370,	0.000000,	0.000000,	0.000474,	0.001422,	0.000474,	0.000000,	0.000000,	0.000000,	0.000000,	0.011848,	0.059242,	london
0.012322,	0.011374,	0.009953,	0.003318,	0.003791,	0.000474,	0.002844,	0.000474,	0.001422,	0.001422,	0.000000,	0.000474,	0.000474,	0.000000,	0.000000,	0.003318,	0.000948,	0.000474,	0.000474,	0.000000,	0.000000,	0.000000,	0.002844,	0.054502,	london
0.007608,	0.007133,	0.008084,	0.001427,	0.000951,	0.001427,	0.007608,	0.000000,	0.000000,	0.000951,	0.000476,	0.000476,	0.000476,	0.000476,	0.000476,	0.000476,	0.002378,	0.000000,	0.000000,	0.000476,	0.000000,	0.000951,	0.007133,	0.067523,	london
0.009901,	0.005186,	0.010844,	0.005186,	0.000943,	0.003772,	0.002829,	0.003300,	0.001414,	0.000943,	0.001414,	0.001414,	0.000000,	0.000943,	0.000000,	0.000000,	0.002829,	0.000000,	0.000000,	0.000471,	0.000471,	0.000000,	0.004715,	0.069778,	london
0.012863,	0.003811,	0.010005,	0.002382,	0.002382,	0.000953,	0.002859,	0.000476,	0.000953,	0.001429,	0.000000,	0.001429,	0.000000,	0.002382,	0.000000,	0.001429,	0.003335,	0.000476,	0.000000,	0.000476,	0.000000,	0.000476,	0.003811,	0.075750,	london
0.006638,	0.007112,	0.006164,	0.006164,	0.001897,	0.000948,	0.004742,	0.000948,	0.000474,	0.000474,	0.000000,	0.000474,	0.000948,	0.001422,	0.000000,	0.000474,	0.003319,	0.000000,	0.000000,	0.000000,	0.000474,	0.000474,	0.005690,	0.088668,	london
0.012876,	0.002384,	0.008584,	0.001907,	0.003815,	0.000000,	0.002861,	0.000954,	0.003815,	0.000000,	0.000000,	0.002384,	0.000477,	0.002861,	0.000000,	0.000477,	0.003338,	0.000954,	0.000477,	0.000000,	0.000477,	0.000000,	0.005246,	0.072961,	london
0.013276,	0.011854,	0.008061,	0.001422,	0.004267,	0.000948,	0.002371,	0.000474,	0.004267,	0.000948,	0.000948,	0.000000,	0.000000,	0.000948,	0.000000,	0.000948,	0.000474,	0.000474,	0.000000,	0.000000,	0.000000,	0.000000,	0.006164,	0.087245,	london
0.004314,	0.007191,	0.006711,	0.004794,	0.001438,	0.000959,	0.000959,	0.000000,	0.002397,	0.000479,	0.002397,	0.000000,	0.000479,	0.000479,	0.000000,	0.000959,	0.001438,	0.000959,	0.000479,	0.000000,	0.000000,	0.000479,	0.001918,	0.087728,	london
0.008459,	0.003759,	0.009868,	0.001880,	0.002350,	0.001410,	0.001880,	0.002350,	0.000470,	0.000940,	0.000470,	0.000000,	0.000000,	0.000470,	0.000470,	0.001410,	0.000940,	0.000470,	0.000470,	0.000000,	0.000470,	0.000470,	0.002350,	0.081297,	london
0.005221,	0.009018,	0.005221,	0.003797,	0.002373,	0.004746,	0.000949,	0.000949,	0.003797,	0.001898,	0.003322,	0.000475,	0.000475,	0.000949,	0.000000,	0.000475,	0.000475,	0.000000,	0.000475,	0.000000,	0.000000,	0.000000,	0.004271,	0.081633,	london
0.009501,	0.006651,	0.008551,	0.002375,	0.001900,	0.002850,	0.003325,	0.001425,	0.001900,	0.000475,	0.001425,	0.002850,	0.000000,	0.001425,	0.000000,	0.001425,	0.001425,	0.000000,	0.000000,	0.000000,	0.000950,	0.000000,	0.004751,	0.085511,	london
0.008026,	0.007082,	0.011804,	0.001889,	0.002833,	0.001416,	0.002361,	0.000472,	0.002833,	0.000472,	0.001416,	0.000944,	0.002361,	0.000944,	0.000000,	0.001889,	0.000944,	0.000944,	0.000472,	0.000000,	0.000000,	0.000000,	0.008499,	0.083097,	london
0.002852,	0.011407,	0.008555,	0.004278,	0.003802,	0.001426,	0.001901,	0.000951,	0.002852,	0.000951,	0.000951,	0.001426,	0.000000,	0.000000,	0.000000,	0.001426,	0.002376,	0.000000,	0.000000,	0.000000,	0.000475,	0.000000,	0.005228,	0.076046,	london
0.008592,	0.010501,	0.010501,	0.001432,	0.003819,	0.001909,	0.000955,	0.002864,	0.000955,	0.000955,	0.000477,	0.000955,	0.000477,	0.000477,	0.000477,	0.000477,	0.000477,	0.000000,	0.000000,	0.000000,	0.000000,	0.000000,	0.003341,	0.084010,	london
0.009000,	0.008053,	0.009000,	0.003316,	0.003316,	0.003316,	0.003790,	0.000947,	0.001895,	0.000000,	0.000474,	0.001421,	0.000474,	0.000000,	0.000000,	0.000947,	0.001895,	0.000000,	0.000474,	0.000474,	0.000000,	0.000000,	0.006632,	0.095216,	london
0.011721,	0.003751,	0.012189,	0.001406,	0.001875,	0.003751,	0.003751,	0.002344,	0.000469,	0.000000,	0.000938,	0.001406,	0.000938,	0.000938,	0.000000,	0.000469,	0.000938,	0.000000,	0.000000,	0.000000,	0.000000,	0.000000,	0.005157,	0.084388,	london
0.007146,	0.005241,	0.008576,	0.000953,	0.004288,	0.002859,	0.000953,	0.002859,	0.003335,	0.000476,	0.000000,	0.000000,	0.000000,	0.000000,	0.000000,	0.001429,	0.000953,	0.000000,	0.000000,	0.000000,	0.000000,	0.000000,	0.007146,	0.085755,	london
0.009574,	0.005744,	0.009574,	0.002393,	0.002393,	0.001436,	0.002872,	0.000957,	0.001436,	0.000000,	0.000000,	0.000479,	0.000957,	0.000000,	0.000000,	0.000479,	0.001436,	0.000479,	0.000000,	0.000000,	0.000000,	0.000000,	0.006223,	0.086166,	london
0.015551,	0.007069,	0.002356,	0.005655,	0.003770,	0.001414,	0.003770,	0.000471,	0.001885,	0.000471,	0.000000,	0.000943,	0.000943,	0.002356,	0.000000,	0.000943,	0.000943,	0.000000,	0.000000,	0.000000,	0.001414,	0.000000,	0.004241,	0.077286,	london
0.018732,	0.008646,	0.006724,	0.005283,	0.004323,	0.002402,	0.003842,	0.002402,	0.000480,	0.000000,	0.000480,	0.003362,	0.001441,	0.003842,	0.000000,	0.001921,	0.001921,	0.000000,	0.000480,	0.000000,	0.000480,	0.000000,	0.002402,	0.085495,	london
0.020038,	0.004294,	0.003817,	0.005248,	0.005725,	0.000954,	0.002385,	0.002863,	0.002863,	0.000954,	0.000000,	0.002863,	0.001908,	0.003340,	0.000477,	0.001431,	0.000477,	0.000000,	0.000000,	0.000000,	0.001431,	0.000000,	0.001908,	0.081107,	london
0.015722,	0.007146,	0.005241,	0.004764,	0.003811,	0.002382,	0.001906,	0.000953,	0.002382,	0.000476,	0.000000,	0.000000,	0.000476,	0.001429,	0.000000,	0.002859,	0.000953,	0.000000,	0.000000,	0.000000,	0.000000,	0.000000,	0.005717,	0.077656,	london
0.014797,	0.004773,	0.007160,	0.003819,	0.003341,	0.000477,	0.002387,	0.000955,	0.001432,	0.000955,	0.000000,	0.002864,	0.001432,	0.000955,	0.000000,	0.001432,	0.000955,	0.000000,	0.000955,	0.000000,	0.000477,	0.000000,	0.004296,	0.066826,	london
0.012742,	0.006607,	0.007079,	0.001888,	0.002360,	0.003303,	0.003775,	0.002360,	0.000944,	0.000472,	0.000944,	0.003775,	0.000472,	0.000944,	0.000000,	0.001888,	0.001416,	0.000000,	0.000472,	0.000000,	0.000000,	0.000000,	0.002832,	0.065597,	london
0.011374,	0.008057,	0.008057,	0.003318,	0.001896,	0.002370,	0.003791,	0.001896,	0.004739,	0.000948,	0.001422,	0.002370,	0.001896,	0.000948,	0.000000,	0.001896,	0.000948,	0.000000,	0.000000,	0.000000,	0.000000,	0.000000,	0.003791,	0.075355,	london
0.015333,	0.006229,	0.007187,	0.004792,	0.002396,	0.003833,	0.005271,	0.002396,	0.002396,	0.000000,	0.000000,	0.000958,	0.001437,	0.001917,	0.000479,	0.000479,	0.000479,	0.000479,	0.000000,	0.000479,	0.000479,	0.000000,	0.005271,	0.060853,	london
0.012387,	0.006670,	0.007623,	0.004764,	0.002859,	0.002382,	0.003335,	0.000476,	0.002382,	0.000476,	0.000953,	0.002859,	0.000953,	0.000953,	0.000000,	0.002859,	0.000476,	0.000000,	0.000000,	0.000000,	0.000476,	0.000476,	0.002382,	0.088614,	london
0.016580,	0.002842,	0.007106,	0.002369,	0.002369,	0.001421,	0.003790,	0.002369,	0.001421,	0.001421,	0.001895,	0.001895,	0.000947,	0.001895,	0.000000,	0.001421,	0.000947,	0.001421,	0.000474,	0.000000,	0.000474,	0.000000,	0.005211,	0.063003,	london
0.017552,	0.004744,	0.007590,	0.004269,	0.004744,	0.001898,	0.002372,	0.003321,	0.003795,	0.000000,	0.000000,	0.004269,	0.000474,	0.000474,	0.000949,	0.001423,	0.000000,	0.000474,	0.000000,	0.000949,	0.000474,	0.000000,	0.003321,	0.068311,	london
0.015437,	0.004824,	0.004824,	0.005306,	0.002412,	0.000000,	0.003859,	0.002412,	0.001930,	0.001447,	0.000000,	0.002894,	0.000965,	0.001447,	0.000000,	0.000482,	0.000965,	0.000000,	0.000000,	0.000000,	0.000000,	0.000000,	0.002894,	0.068500,	london
0.020019,	0.006196,	0.008103,	0.003813,	0.001430,	0.003337,	0.004766,	0.000953,	0.000953,	0.000477,	0.001907,	0.002860,	0.000477,	0.002860,	0.000000,	0.001907,	0.000000,	0.000953,	0.000477,	0.000000,	0.000477,	0.000477,	0.005243,	0.056721,	london
0.016167,	0.011412,	0.006182,	0.003804,	0.002378,	0.001902,	0.002853,	0.000951,	0.003329,	0.001902,	0.000951,	0.000951,	0.000476,	0.000476,	0.000476,	0.000476,	0.001427,	0.000951,	0.000476,	0.000476,	0.000476,	0.000000,	0.003329,	0.067047,	london
0.019934,	0.004746,	0.008068,	0.004746,	0.005221,	0.001424,	0.002373,	0.000949,	0.001898,	0.001424,	0.000475,	0.001424,	0.001424,	0.000949,	0.000000,	0.000949,	0.000949,	0.001424,	0.000475,	0.000000,	0.000475,	0.000000,	0.002373,	0.065021,	london
0.017070,	0.007587,	0.009957,	0.005216,	0.001897,	0.001897,	0.003793,	0.000948,	0.002371,	0.001422,	0.003319,	0.003319,	0.000948,	0.000000,	0.000000,	0.000948,	0.000948,	0.000474,	0.000000,	0.000474,	0.000000,	0.000474,	0.000948,	0.070175,	london
0.018018,	0.004267,	0.007112,	0.002845,	0.002845,	0.001422,	0.002371,	0.000948,	0.003793,	0.001897,	0.000948,	0.003793,	0.000000,	0.000948,	0.000000,	0.001422,	0.001897,	0.000948,	0.000000,	0.000474,	0.000948,	0.000000,	0.004267,	0.069701,	london
0.018457,	0.008045,	0.006152,	0.004259,	0.003313,	0.002840,	0.004259,	0.001420,	0.002840,	0.000000,	0.000473,	0.002840,	0.001420,	0.001893,	0.000000,	0.001420,	0.000947,	0.000473,	0.000000,	0.000000,	0.000473,	0.000000,	0.001420,	0.062944,	london
0.016722,	0.006689,	0.010989,	0.001433,	0.006211,	0.000000,	0.003344,	0.000956,	0.000956,	0.001911,	0.001433,	0.000956,	0.001911,	0.000000,	0.000000,	0.000000,	0.001433,	0.000478,	0.000000,	0.000478,	0.000000,	0.000000,	0.000956,	0.079790,	london
0.015714,	0.005714,	0.010000,	0.003333,	0.005714,	0.001905,	0.002857,	0.000952,	0.001905,	0.001429,	0.000476,	0.000952,	0.000000,	0.000476,	0.000000,	0.000952,	0.000952,	0.000000,	0.000476,	0.000952,	0.000000,	0.000000,	0.001429,	0.078571,	london
0.015865,	0.006250,	0.011058,	0.002885,	0.001923,	0.001442,	0.008173,	0.002404,	0.000962,	0.000962,	0.000000,	0.000962,	0.000000,	0.000962,	0.000481,	0.000962,	0.000962,	0.000000,	0.000000,	0.000481,	0.000000,	0.000000,	0.002404,	0.075481,	london
0.016819,	0.006728,	0.009130,	0.005286,	0.004805,	0.000481,	0.005286,	0.000481,	0.000961,	0.000481,	0.002883,	0.003364,	0.000481,	0.000000,	0.000000,	0.000961,	0.000000,	0.000481,	0.000481,	0.000481,	0.000000,	0.000000,	0.002883,	0.081211,	london
0.012230,	0.012700,	0.006115,	0.001881,	0.001881,	0.000941,	0.002822,	0.000000,	0.003763,	0.001411,	0.002822,	0.001881,	0.000000,	0.000470,	0.000000,	0.001881,	0.000470,	0.003293,	0.000000,	0.000000,	0.000000,	0.000000,	0.003293,	0.097366,	london
0.010353,	0.007059,	0.008000,	0.003765,	0.001412,	0.001412,	0.004235,	0.000941,	0.003294,	0.001882,	0.003294,	0.001412,	0.000471,	0.000000,	0.000000,	0.001882,	0.000941,	0.001882,	0.000000,	0.000000,	0.000000,	0.000000,	0.000941,	0.072471,	london
0.016198,	0.011910,	0.007623,	0.005241,	0.001906,	0.000476,	0.002382,	0.000953,	0.000476,	0.000000,	0.000953,	0.001906,	0.000953,	0.000476,	0.000000,	0.000953,	0.000953,	0.000000,	0.000000,	0.000000,	0.000000,	0.000000,	0.001429,	0.078132,	london
0.008095,	0.006190,	0.004762,	0.003810,	0.004286,	0.001905,	0.001905,	0.000952,	0.001905,	0.002381,	0.000952,	0.005238,	0.000952,	0.000476,	0.000000,	0.001429,	0.000000,	0.000000,	0.000000,	0.000000,	0.000476,	0.000000,	0.000952,	0.061905,	london
0.010577,	0.012981,	0.003846,	0.002885,	0.001923,	0.002404,	0.002404,	0.000481,	0.001442,	0.000481,	0.000000,	0.000962,	0.000962,	0.000962,	0.000000,	0.001442,	0.000962,	0.000000,	0.000481,	0.000000,	0.000481,	0.000000,	0.002404,	0.060577,	london
0.008683,	0.013507,	0.005789,	0.005306,	0.000965,	0.002412,	0.000482,	0.000000,	0.002894,	0.000965,	0.000000,	0.003377,	0.000000,	0.000000,	0.000000,	0.001447,	0.001930,	0.000482,	0.001930,	0.000482,	0.000000,	0.000000,	0.002412,	0.076700,	london
0.011505,	0.012464,	0.005753,	0.002876,	0.001438,	0.001438,	0.000000,	0.000000,	0.003356,	0.000000,	0.001918,	0.000479,	0.000479,	0.000959,	0.000959,	0.000479,	0.000479,	0.000000,	0.000479,	0.000479,	0.000959,	0.000000,	0.002876,	0.073346,	london
0.006185,	0.008088,	0.007612,	0.002854,	0.003330,	0.001903,	0.001903,	0.000951,	0.002379,	0.000476,	0.000000,	0.002379,	0.000476,	0.000476,	0.000000,	0.001903,	0.000951,	0.000000,	0.000000,	0.000000,	0.000000,	0.000476,	0.001903,	0.081351,	london
0.009030,	0.009981,	0.001901,	0.003327,	0.003327,	0.001901,	0.002852,	0.000475,	0.002376,	0.000951,	0.000475,	0.000951,	0.000475,	0.000475,	0.000000,	0.001426,	0.000000,	0.000000,	0.000951,	0.000000,	0.000951,	0.000000,	0.001901,	0.068441,	london
0.008103,	0.010486,	0.005243,	0.002383,	0.001907,	0.001907,	0.002383,	0.000477,	0.000953,	0.001907,	0.000477,	0.001907,	0.001430,	0.000477,	0.000000,	0.000953,	0.000477,	0.000953,	0.000953,	0.000000,	0.001907,	0.000000,	0.001430,	0.085796,	london
0.006708,	0.008146,	0.005750,	0.002396,	0.001917,	0.000958,	0.000000,	0.000479,	0.002875,	0.000000,	0.002875,	0.000479,	0.000479,	0.000000,	0.000000,	0.000000,	0.000000,	0.000479,	0.000000,	0.000000,	0.000479,	0.001437,	0.002875,	0.068519,	london
0.008515,	0.009461,	0.003784,	0.002838,	0.001419,	0.003311,	0.002365,	0.000000,	0.000946,	0.000473,	0.002365,	0.000946,	0.000473,	0.000473,	0.000000,	0.002838,	0.001419,	0.000473,	0.000473,	0.000000,	0.000473,	0.000473,	0.000473,	0.058184,	london
0.009551,	0.011461,	0.004776,	0.003343,	0.001910,	0.002865,	0.003343,	0.002865,	0.002865,	0.000955,	0.001910,	0.000955,	0.000478,	0.000478,	0.000478,	0.001433,	0.000955,	0.000000,	0.000955,	0.000000,	0.000000,	0.000000,	0.001433,	0.075931,	london
0.011396,	0.007123,	0.003324,	0.003799,	0.000950,	0.001425,	0.001899,	0.000950,	0.001899,	0.000475,	0.000000,	0.001425,	0.002374,	0.000000,	0.000475,	0.000950,	0.001425,	0.000950,	0.000475,	0.000000,	0.000950,	0.000000,	0.000000,	0.063628,	london
0.012888,	0.016706,	0.005251,	0.001909,	0.002864,	0.000477,	0.000477,	0.000955,	0.003341,	0.000955,	0.001432,	0.001432,	0.000955,	0.001432,	0.001432,	0.001432,	0.000477,	0.000000,	0.000477,	0.000000,	0.001432,	0.000000,	0.000477,	0.075418,	london
0.007612,	0.009990,	0.005709,	0.000476,	0.001427,	0.001427,	0.001903,	0.001427,	0.001427,	0.001427,	0.000951,	0.001903,	0.003806,	0.002379,	0.000000,	0.000000,	0.000476,	0.000000,	0.000000,	0.000000,	0.001903,	0.000000,	0.000951,	0.083254,	london
0.011000,	0.008608,	0.006695,	0.004782,	0.001435,	0.000478,	0.000478,	0.000478,	0.002391,	0.002391,	0.000956,	0.003348,	0.000478,	0.000956,	0.000000,	0.001435,	0.000000,	0.000000,	0.000000,	0.000000,	0.000478,	0.000000,	0.006217,	0.081779,	london
0.013359,	0.010973,	0.003817,	0.004294,	0.001908,	0.000954,	0.001908,	0.001431,	0.003340,	0.000954,	0.000000,	0.000000,	0.000477,	0.000000,	0.000000,	0.001431,	0.000000,	0.000000,	0.000477,	0.000477,	0.001431,	0.000000,	0.001908,	0.074427,	london
0.008576,	0.009528,	0.002859,	0.005241,	0.002382,	0.003811,	0.002859,	0.002859,	0.000953,	0.000000,	0.001906,	0.000476,	0.000953,	0.001429,	0.000000,	0.002382,	0.000476,	0.000476,	0.000476,	0.000476,	0.000476,	0.000000,	0.000000,	0.070510,	london
0.009986,	0.008559,	0.003329,	0.001902,	0.006657,	0.001427,	0.004280,	0.000476,	0.000000,	0.002378,	0.000000,	0.000951,	0.001902,	0.001427,	0.000000,	0.001902,	0.000000,	0.000000,	0.000000,	0.000476,	0.000951,	0.000000,	0.001902,	0.078935,	london
0.012760,	0.008034,	0.003781,	0.004726,	0.002836,	0.001890,	0.001418,	0.000473,	0.000945,	0.001418,	0.002363,	0.001418,	0.000473,	0.000000,	0.000000,	0.002836,	0.000000,	0.001418,	0.000945,	0.000945,	0.001418,	0.000000,	0.000473,	0.056711,	london
0.007637,	0.010501,	0.004296,	0.008115,	0.001432,	0.001909,	0.001432,	0.000955,	0.000477,	0.000000,	0.000955,	0.000955,	0.000477,	0.000477,	0.000000,	0.001432,	0.000477,	0.000000,	0.000477,	0.000000,	0.000477,	0.000000,	0.000955,	0.081623,	london
0.006731,	0.012500,	0.004808,	0.004808,	0.000481,	0.001442,	0.000962,	0.001923,	0.001923,	0.000962,	0.000962,	0.000481,	0.000000,	0.000962,	0.000481,	0.000481,	0.000962,	0.002404,	0.000962,	0.000000,	0.000000,	0.000000,	0.001442,	0.067788,	london
0.009602,	0.009121,	0.008641,	0.002880,	0.001440,	0.000000,	0.002400,	0.001440,	0.001920,	0.000960,	0.001440,	0.000000,	0.000480,	0.000480,	0.000000,	0.000000,	0.000000,	0.000000,	0.000000,	0.000000,	0.000480,	0.000000,	0.002880,	0.075372,	london
0.005208,	0.012784,	0.008049,	0.004261,	0.001420,	0.000473,	0.001420,	0.000473,	0.002367,	0.000000,	0.000473,	0.002367,	0.000473,	0.000000,	0.000000,	0.001420,	0.001420,	0.000473,	0.000947,	0.000000,	0.002367,	0.000000,	0.001894,	0.074337,	london
0.011798,	0.007551,	0.006607,	0.003775,	0.003303,	0.000944,	0.000944,	0.000472,	0.004719,	0.000000,	0.001416,	0.001416,	0.000000,	0.000000,	0.000000,	0.000472,	0.000000,	0.001888,	0.000944,	0.000000,	0.000000,	0.000000,	0.001888,	0.069844,	london
0.012950,	0.007194,	0.003357,	0.003357,	0.001439,	0.000000,	0.004317,	0.000959,	0.001439,	0.000480,	0.001918,	0.000959,	0.000480,	0.000000,	0.000000,	0.002398,	0.000000,	0.000480,	0.000480,	0.000000,	0.000000,	0.000000,	0.001439,	0.065707,	london
0.005644,	0.010818,	0.001411,	0.002822,	0.000941,	0.001881,	0.002352,	0.000941,	0.001881,	0.000000,	0.000470,	0.000000,	0.001411,	0.000470,	0.000000,	0.000000,	0.000941,	0.000470,	0.000000,	0.000000,	0.000470,	0.000000,	0.001881,	0.078551,	london
0.010077,	0.010077,	0.005278,	0.006238,	0.001440,	0.001919,	0.002399,	0.000480,	0.000480,	0.001440,	0.000000,	0.003839,	0.000480,	0.001919,	0.000000,	0.001440,	0.000000,	0.000000,	0.001440,	0.000000,	0.001919,	0.000000,	0.001919,	0.088292,	london
0.011820,	0.008038,	0.003310,	0.003783,	0.003310,	0.001891,	0.001891,	0.001418,	0.000946,	0.000473,	0.001891,	0.000473,	0.000473,	0.001418,	0.000000,	0.000946,	0.000473,	0.000000,	0.000946,	0.000000,	0.001891,	0.000000,	0.001418,	0.070449,	london
0.011494,	0.004789,	0.005268,	0.003352,	0.000958,	0.005268,	0.001437,	0.000000,	0.000000,	0.002395,	0.001437,	0.003352,	0.000000,	0.000958,	0.000000,	0.000479,	0.000479,	0.000479,	0.000479,	0.000479,	0.001437,	0.000000,	0.001437,	0.075670,	london
0.011876,	0.006651,	0.008551,	0.003325,	0.001900,	0.000950,	0.001900,	0.000000,	0.000000,	0.000475,	0.000950,	0.002375,	0.000950,	0.001425,	0.000000,	0.000475,	0.001425,	0.000000,	0.000000,	0.000000,	0.000000,	0.000475,	0.003325,	0.099762,	london
0.012322,	0.010427,	0.005213,	0.003318,	0.001422,	0.005687,	0.000948,	0.000000,	0.001422,	0.001422,	0.000474,	0.000474,	0.002370,	0.001896,	0.000474,	0.001422,	0.001422,	0.000000,	0.000474,	0.000948,	0.000948,	0.000474,	0.002370,	0.083412,	london
0.006619,	0.012766,	0.006619,	0.005674,	0.003310,	0.002837,	0.000946,	0.000473,	0.002364,	0.000946,	0.000000,	0.000473,	0.000946,	0.001418,	0.000000,	0.001418,	0.000473,	0.000473,	0.001418,	0.000000,	0.001418,	0.000000,	0.000946,	0.081324,	london
0.007129,	0.011882,	0.007605,	0.003802,	0.003327,	0.001426,	0.001901,	0.000475,	0.001426,	0.000475,	0.000475,	0.004753,	0.001426,	0.000000,	0.000000,	0.001901,	0.000475,	0.000475,	0.000951,	0.000475,	0.000000,	0.000475,	0.003802,	0.085551,	london
0.013115,	0.005621,	0.004215,	0.003279,	0.001874,	0.001874,	0.001405,	0.002810,	0.000468,	0.000000,	0.001874,	0.000000,	0.001874,	0.000937,	0.000468,	0.000468,	0.001874,	0.000468,	0.000937,	0.000000,	0.000468,	0.000468,	0.001405,	0.085714,	london
0.010043,	0.012434,	0.003826,	0.004304,	0.004782,	0.001913,	0.000478,	0.001435,	0.001435,	0.000478,	0.000478,	0.000478,	0.000478,	0.000956,	0.000000,	0.000956,	0.001435,	0.000000,	0.000956,	0.000000,	0.000956,	0.000000,	0.000956,	0.088953,	london
0.015282,	0.012416,	0.005253,	0.004776,	0.002388,	0.000955,	0.001910,	0.000000,	0.000478,	0.000000,	0.001433,	0.001433,	0.001433,	0.000955,	0.000000,	0.000000,	0.000478,	0.000000,	0.000000,	0.000000,	0.000000,	0.000000,	0.002865,	0.072111,	london
0.014245,	0.008072,	0.005223,	0.004274,	0.002374,	0.003799,	0.001425,	0.000000,	0.000000,	0.000950,	0.000950,	0.001425,	0.000950,	0.001425,	0.000475,	0.001899,	0.000000,	0.000000,	0.000475,	0.000000,	0.000475,	0.000000,	0.000950,	0.076923,	london
0.010417,	0.008523,	0.002367,	0.004261,	0.001420,	0.005208,	0.000473,	0.000473,	0.000947,	0.001894,	0.001894,	0.000947,	0.000000,	0.001420,	0.000000,	0.000473,	0.000473,	0.000947,	0.000947,	0.000473,	0.000000,	0.000000,	0.004261,	0.086174,	london
0.013718,	0.007096,	0.005203,	0.003311,	0.002838,	0.003311,	0.000946,	0.002365,	0.003311,	0.001892,	0.000946,	0.000473,	0.001419,	0.000473,	0.000000,	0.000473,	0.000473,	0.001419,	0.000000,	0.000000,	0.001419,	0.000000,	0.001419,	0.070482,	london
0.012790,	0.009474,	0.004737,	0.002842,	0.000947,	0.002369,	0.003790,	0.000474,	0.002369,	0.001895,	0.001421,	0.005211,	0.000000,	0.000474,	0.000000,	0.001895,	0.001895,	0.001895,	0.000000,	0.000474,	0.000000,	0.000000,	0.000947,	0.085741,	london
0.014437,	0.007218,	0.007700,	0.001925,	0.001444,	0.000962,	0.001925,	0.001925,	0.001444,	0.000962,	0.001925,	0.000962,	0.001444,	0.000962,	0.000000,	0.001444,	0.000481,	0.000481,	0.000000,	0.000000,	0.000000,	0.000000,	0.002887,	0.081328,	london
0.009043,	0.009995,	0.006188,	0.003808,	0.002380,	0.000000,	0.001904,	0.000476,	0.001428,	0.000952,	0.003808,	0.000952,	0.000476,	0.000952,	0.000476,	0.001428,	0.000000,	0.000476,	0.001428,	0.000000,	0.001428,	0.000000,	0.003332,	0.089481,	london
0.008576,	0.010481,	0.002382,	0.006193,	0.000476,	0.000476,	0.001906,	0.000000,	0.000953,	0.000953,	0.001429,	0.000953,	0.000953,	0.000953,	0.000000,	0.001429,	0.000000,	0.000000,	0.000000,	0.000000,	0.000953,	0.000000,	0.000000,	0.090519,	london
0.007096,	0.011353,	0.004257,	0.002838,	0.001892,	0.001419,	0.000473,	0.000946,	0.000946,	0.000946,	0.000946,	0.000000,	0.000946,	0.000473,	0.000000,	0.000000,	0.000000,	0.000000,	0.000946,	0.000000,	0.000473,	0.000000,	0.000946,	0.094607,	london
0.009528,	0.006193,	0.005717,	0.006193,	0.001429,	0.001906,	0.001429,	0.000000,	0.000476,	0.000476,	0.000476,	0.002859,	0.000476,	0.000000,	0.000000,	0.000476,	0.000000,	0.000000,	0.000000,	0.000000,	0.000953,	0.000476,	0.005241,	0.086232,	london
0.009465,	0.006152,	0.006626,	0.002366,	0.001893,	0.003313,	0.001893,	0.001893,	0.003313,	0.000947,	0.000473,	0.001420,	0.000947,	0.000000,	0.000000,	0.000473,	0.000473,	0.000473,	0.000000,	0.000000,	0.000473,	0.000000,	0.001420,	0.078088,	london
0.010304,	0.007494,	0.003747,	0.003279,	0.001874,	0.000937,	0.000000,	0.000468,	0.001405,	0.000937,	0.000468,	0.001874,	0.000468,	0.002342,	0.000000,	0.001405,	0.000468,	0.000937,	0.000000,	0.000000,	0.002342,	0.000000,	0.001874,	0.085246,	london
0.010829,	0.004708,	0.003766,	0.001883,	0.002354,	0.002354,	0.001883,	0.001412,	0.000471,	0.001883,	0.000942,	0.003296,	0.000000,	0.000942,	0.000000,	0.000942,	0.000000,	0.000000,	0.002354,	0.000471,	0.000000,	0.000000,	0.001412,	0.080508,	london
0.011252,	0.007032,	0.005157,	0.003751,	0.004219,	0.001875,	0.001875,	0.000000,	0.000938,	0.000938,	0.000000,	0.000938,	0.000000,	0.000938,	0.000000,	0.000469,	0.000000,	0.000469,	0.000000,	0.000000,	0.000938,	0.000000,	0.001875,	0.088608,	london
0.013692,	0.008499,	0.004249,	0.004249,	0.001889,	0.001416,	0.001889,	0.000000,	0.000472,	0.000944,	0.000944,	0.001889,	0.000000,	0.000000,	0.000000,	0.000944,	0.000000,	0.000944,	0.000472,	0.000944,	0.000472,	0.000472,	0.000472,	0.080264,	london
0.011677,	0.008407,	0.007473,	0.003270,	0.001401,	0.001401,	0.004671,	0.000467,	0.000934,	0.001868,	0.000000,	0.001401,	0.000000,	0.001868,	0.000000,	0.002335,	0.000000,	0.000467,	0.000467,	0.000467,	0.000000,	0.000467,	0.001868,	0.084540,	london
