# Supplementary material for: Discretisation of conditions in decision rules induced for continuous data
Source: PLoS One. 2020 Apr 22;15(4):e0231788. doi: 10.1371/journal.pone.0231788 (PMC7176134; doi:10.1371/journal.pone.0231788)
Supplement: S1 File — (ZIP) [file pone.0231788.s001.zip › M-writersT1.arff]

@relation authorM

@attribute that real
@attribute on real
@attribute but real
@attribute by real
@attribute what real
@attribute who real
@attribute there real
@attribute how real
@attribute then real
@attribute any real
@attribute after real
@attribute never real
@attribute same real
@attribute such real
@attribute during real
@attribute before real
@attribute though real
@attribute until real
@attribute almost real
@attribute whether real
@attribute around real
@attribute within real
@attribute semicolon real
@attribute comma real
@attribute author {curwood,london}

@data
0.014409,	0.005283,	0.003362,	0.002402,	0.000480,	0.001921,	0.004323,	0.000000,	0.000480,	0.001441,	0.000480,	0.000961,	0.000480,	0.000000,	0.000000,	0.000961,	0.000961,	0.000961,	0.000480,	0.000961,	0.000000,	0.000480,	0.003362,	0.060038,	curwood
0.014466,	0.002800,	0.004200,	0.000467,	0.000467,	0.002333,	0.005133,	0.000467,	0.001400,	0.000467,	0.001400,	0.000467,	0.000000,	0.000933,	0.000000,	0.001400,	0.000000,	0.000000,	0.001867,	0.000000,	0.000000,	0.000467,	0.000933,	0.043864,	curwood
0.014599,	0.003406,	0.007299,	0.000487,	0.000973,	0.000487,	0.003893,	0.000487,	0.003893,	0.000487,	0.002433,	0.000000,	0.000487,	0.000000,	0.000000,	0.000487,	0.000000,	0.000000,	0.000487,	0.000000,	0.000000,	0.000487,	0.000973,	0.054988,	curwood
0.013777,	0.003325,	0.006651,	0.003325,	0.001900,	0.000475,	0.003800,	0.001425,	0.001425,	0.000000,	0.002850,	0.000475,	0.000000,	0.000000,	0.000000,	0.001900,	0.000475,	0.000475,	0.001425,	0.000000,	0.000000,	0.000475,	0.003325,	0.045606,	curwood
0.013139,	0.005162,	0.006570,	0.000469,	0.000469,	0.000939,	0.005162,	0.000469,	0.002816,	0.000000,	0.002816,	0.000469,	0.001408,	0.000469,	0.000000,	0.000939,	0.000469,	0.000939,	0.001408,	0.000000,	0.000000,	0.000000,	0.000939,	0.049742,	curwood
0.013889,	0.001916,	0.005747,	0.001916,	0.001437,	0.003352,	0.004789,	0.000000,	0.001916,	0.000000,	0.000958,	0.000479,	0.000000,	0.000958,	0.000479,	0.000479,	0.000479,	0.002395,	0.000479,	0.000479,	0.000000,	0.000000,	0.000479,	0.043582,	curwood
0.011860,	0.004269,	0.002372,	0.001423,	0.003321,	0.000949,	0.003795,	0.000000,	0.003321,	0.000000,	0.000000,	0.001423,	0.000949,	0.000949,	0.000000,	0.000949,	0.000949,	0.001423,	0.000474,	0.000000,	0.000000,	0.000000,	0.002846,	0.041271,	curwood
0.018930,	0.005679,	0.001893,	0.000473,	0.001420,	0.000947,	0.004733,	0.000000,	0.002840,	0.000000,	0.002366,	0.002366,	0.000473,	0.000000,	0.000000,	0.000000,	0.000473,	0.001420,	0.000473,	0.000947,	0.000000,	0.000000,	0.004259,	0.053478,	curwood
0.016691,	0.002861,	0.003815,	0.000954,	0.003338,	0.001907,	0.003338,	0.000477,	0.001431,	0.000477,	0.001907,	0.000477,	0.000477,	0.000000,	0.000000,	0.001431,	0.000000,	0.001431,	0.000477,	0.000000,	0.000000,	0.000000,	0.000954,	0.058178,	curwood
0.018563,	0.003332,	0.004760,	0.000952,	0.003808,	0.001904,	0.007615,	0.000476,	0.001904,	0.000000,	0.000476,	0.000476,	0.000000,	0.000476,	0.000476,	0.000476,	0.000000,	0.000476,	0.001904,	0.000000,	0.000000,	0.000000,	0.001904,	0.051880,	curwood
0.009967,	0.002848,	0.003322,	0.000949,	0.000949,	0.001424,	0.001424,	0.000000,	0.004271,	0.000000,	0.000949,	0.000475,	0.000475,	0.001424,	0.000000,	0.002848,	0.000000,	0.001898,	0.000475,	0.000000,	0.000475,	0.000000,	0.000000,	0.061224,	curwood
0.017933,	0.004247,	0.003303,	0.004247,	0.001888,	0.000472,	0.004719,	0.000000,	0.003303,	0.000944,	0.001888,	0.000000,	0.000472,	0.000472,	0.000000,	0.001416,	0.000944,	0.000944,	0.001888,	0.000000,	0.000000,	0.001416,	0.001416,	0.048608,	curwood
0.021894,	0.004284,	0.005236,	0.001904,	0.004760,	0.000952,	0.002856,	0.000476,	0.001428,	0.000000,	0.001904,	0.000000,	0.000000,	0.000000,	0.000476,	0.000000,	0.000000,	0.001904,	0.000000,	0.000000,	0.000000,	0.000000,	0.000476,	0.064255,	curwood
0.019413,	0.002367,	0.005682,	0.000947,	0.003788,	0.001420,	0.002367,	0.000000,	0.003788,	0.000000,	0.000947,	0.000473,	0.000947,	0.000000,	0.000000,	0.000000,	0.000947,	0.000000,	0.001894,	0.000000,	0.000000,	0.000473,	0.000947,	0.063920,	curwood
0.014581,	0.003763,	0.003293,	0.000470,	0.004704,	0.000941,	0.003293,	0.000470,	0.003293,	0.000941,	0.002352,	0.000941,	0.000941,	0.000470,	0.000000,	0.000941,	0.000470,	0.000941,	0.000470,	0.000000,	0.000000,	0.000000,	0.001411,	0.054563,	curwood
0.014825,	0.005261,	0.003348,	0.002869,	0.004304,	0.001435,	0.007652,	0.000000,	0.000478,	0.000000,	0.002391,	0.000000,	0.000478,	0.001435,	0.000478,	0.001435,	0.000478,	0.000000,	0.001435,	0.000000,	0.000000,	0.000956,	0.000000,	0.081301,	curwood
0.015992,	0.005174,	0.003293,	0.003293,	0.004704,	0.000941,	0.005644,	0.002352,	0.002822,	0.000470,	0.003293,	0.000941,	0.000941,	0.000941,	0.000470,	0.000941,	0.000941,	0.000470,	0.000470,	0.000000,	0.000000,	0.001411,	0.001411,	0.059266,	curwood
0.011704,	0.005618,	0.002341,	0.002341,	0.002341,	0.001873,	0.007022,	0.000468,	0.002809,	0.000936,	0.001873,	0.000000,	0.000936,	0.000000,	0.000000,	0.000468,	0.000936,	0.000468,	0.000468,	0.000468,	0.000936,	0.001404,	0.000468,	0.054775,	curwood
0.013391,	0.002869,	0.005261,	0.000956,	0.005261,	0.008130,	0.006695,	0.000000,	0.001913,	0.000956,	0.000000,	0.000478,	0.000000,	0.000956,	0.000478,	0.000000,	0.000478,	0.001435,	0.000956,	0.000000,	0.000000,	0.000478,	0.000956,	0.058824,	curwood
0.016294,	0.003724,	0.003259,	0.001397,	0.002793,	0.003259,	0.003259,	0.000931,	0.001862,	0.000931,	0.000466,	0.001862,	0.000000,	0.000000,	0.000000,	0.001862,	0.000931,	0.000931,	0.001862,	0.000000,	0.000466,	0.000000,	0.005121,	0.049814,	curwood
0.022073,	0.005278,	0.002399,	0.001919,	0.001440,	0.002399,	0.001919,	0.000000,	0.001440,	0.000480,	0.000480,	0.000480,	0.002399,	0.002879,	0.000000,	0.000480,	0.000480,	0.001919,	0.000480,	0.000000,	0.000480,	0.000000,	0.001919,	0.071977,	curwood
0.023333,	0.005714,	0.003333,	0.000952,	0.001905,	0.000952,	0.006190,	0.000000,	0.001905,	0.000000,	0.000476,	0.001429,	0.000952,	0.000000,	0.000000,	0.000952,	0.000000,	0.001429,	0.000476,	0.000000,	0.000000,	0.000000,	0.001905,	0.049048,	curwood
0.016068,	0.004253,	0.005671,	0.000945,	0.003308,	0.005198,	0.003308,	0.000000,	0.001890,	0.000945,	0.001890,	0.001890,	0.000945,	0.000473,	0.000473,	0.002363,	0.000473,	0.001890,	0.000473,	0.000473,	0.000473,	0.000473,	0.000945,	0.055766,	curwood
0.015729,	0.005243,	0.004290,	0.001430,	0.000953,	0.002383,	0.002860,	0.000000,	0.002383,	0.000477,	0.000477,	0.000000,	0.000000,	0.000000,	0.000953,	0.001907,	0.000000,	0.001907,	0.001430,	0.000000,	0.000000,	0.000953,	0.000000,	0.051954,	curwood
0.019380,	0.002422,	0.005814,	0.006298,	0.002422,	0.001938,	0.007267,	0.000000,	0.000969,	0.000000,	0.000484,	0.001453,	0.000969,	0.000969,	0.000969,	0.001453,	0.001453,	0.000969,	0.001453,	0.000000,	0.000000,	0.000969,	0.000484,	0.052326,	curwood
0.021083,	0.006708,	0.002875,	0.000958,	0.003833,	0.001437,	0.003833,	0.000000,	0.001437,	0.000000,	0.001437,	0.001917,	0.000000,	0.000000,	0.000479,	0.001917,	0.000000,	0.002396,	0.003833,	0.000000,	0.000000,	0.000479,	0.006229,	0.055103,	curwood
0.011516,	0.002879,	0.004319,	0.001919,	0.001919,	0.001919,	0.004798,	0.000000,	0.003359,	0.000000,	0.000480,	0.000000,	0.000000,	0.000480,	0.000000,	0.000480,	0.000480,	0.001440,	0.000960,	0.000000,	0.000000,	0.000000,	0.002399,	0.059021,	curwood
0.017824,	0.004690,	0.002814,	0.003752,	0.003283,	0.000938,	0.004690,	0.000469,	0.002814,	0.000000,	0.001407,	0.000000,	0.000000,	0.000469,	0.000000,	0.001407,	0.001407,	0.000938,	0.001876,	0.000000,	0.000000,	0.001876,	0.001407,	0.044090,	curwood
0.010091,	0.001442,	0.005286,	0.003844,	0.000481,	0.000481,	0.005766,	0.000000,	0.001442,	0.000000,	0.002403,	0.000481,	0.002403,	0.000000,	0.000481,	0.000961,	0.000961,	0.001442,	0.001442,	0.000000,	0.000000,	0.001922,	0.001922,	0.044690,	curwood
0.016478,	0.002825,	0.002825,	0.002354,	0.001412,	0.000471,	0.002825,	0.000471,	0.005179,	0.000000,	0.000942,	0.000471,	0.000000,	0.000000,	0.000471,	0.002354,	0.000471,	0.003766,	0.001412,	0.000000,	0.000471,	0.000471,	0.003296,	0.061205,	curwood
0.013829,	0.003338,	0.002861,	0.002861,	0.000477,	0.003338,	0.007153,	0.001431,	0.000000,	0.000477,	0.000000,	0.000477,	0.002384,	0.000000,	0.000000,	0.001907,	0.000477,	0.000000,	0.000000,	0.000000,	0.000000,	0.000000,	0.003338,	0.062947,	curwood
0.019533,	0.005717,	0.005241,	0.002859,	0.001429,	0.004288,	0.002382,	0.000476,	0.000476,	0.001429,	0.000953,	0.001906,	0.000000,	0.000476,	0.000476,	0.000953,	0.000476,	0.001429,	0.000953,	0.000000,	0.000000,	0.000476,	0.000476,	0.064793,	curwood
0.020048,	0.003819,	0.003341,	0.003819,	0.000477,	0.000955,	0.005251,	0.000000,	0.002864,	0.000955,	0.000477,	0.000000,	0.000477,	0.000000,	0.000000,	0.002387,	0.000477,	0.000955,	0.000955,	0.000000,	0.000000,	0.000000,	0.001432,	0.067780,	curwood
0.013416,	0.007187,	0.006229,	0.000958,	0.003354,	0.000479,	0.007187,	0.000000,	0.002875,	0.000479,	0.000479,	0.003833,	0.000479,	0.000000,	0.000000,	0.001437,	0.001917,	0.001917,	0.000000,	0.000479,	0.000000,	0.000000,	0.000479,	0.059895,	curwood
0.013031,	0.003861,	0.004826,	0.001931,	0.000000,	0.000000,	0.004826,	0.000965,	0.003378,	0.000000,	0.002413,	0.001931,	0.000000,	0.000000,	0.000000,	0.001931,	0.000483,	0.000965,	0.000483,	0.000000,	0.000000,	0.000483,	0.000000,	0.052606,	curwood
0.012434,	0.005739,	0.005261,	0.002391,	0.001435,	0.000478,	0.002869,	0.000478,	0.005739,	0.000000,	0.001435,	0.001435,	0.000000,	0.000000,	0.000000,	0.001913,	0.000478,	0.001913,	0.000956,	0.000000,	0.000478,	0.000000,	0.000956,	0.064084,	curwood
0.013949,	0.004810,	0.009620,	0.001924,	0.003848,	0.001443,	0.002886,	0.001443,	0.002405,	0.000962,	0.000000,	0.000962,	0.000481,	0.000000,	0.000000,	0.000962,	0.000000,	0.000000,	0.001443,	0.000000,	0.000000,	0.000000,	0.000962,	0.058682,	curwood
0.020525,	0.003819,	0.003341,	0.001432,	0.002387,	0.003341,	0.002864,	0.000477,	0.002864,	0.000477,	0.000477,	0.002387,	0.000000,	0.001909,	0.000000,	0.001432,	0.001432,	0.001432,	0.001432,	0.000000,	0.000000,	0.000000,	0.001909,	0.056802,	curwood
0.017653,	0.003817,	0.005248,	0.000954,	0.000954,	0.000477,	0.002863,	0.000477,	0.000954,	0.000477,	0.000954,	0.000954,	0.000000,	0.000477,	0.000000,	0.001431,	0.000000,	0.000477,	0.000477,	0.000000,	0.000000,	0.000477,	0.000000,	0.060115,	curwood
0.012869,	0.003813,	0.005720,	0.003337,	0.002860,	0.000477,	0.003813,	0.000000,	0.002860,	0.000477,	0.000477,	0.000953,	0.000000,	0.000000,	0.000000,	0.003337,	0.000477,	0.000953,	0.000953,	0.000000,	0.000000,	0.000000,	0.000477,	0.055767,	curwood
0.015588,	0.005668,	0.003779,	0.000945,	0.003779,	0.002834,	0.003779,	0.000945,	0.002834,	0.000472,	0.002362,	0.001417,	0.000945,	0.000000,	0.000000,	0.002834,	0.000945,	0.000472,	0.000472,	0.000472,	0.000472,	0.000945,	0.000472,	0.058573,	curwood
0.020369,	0.005211,	0.005685,	0.001421,	0.001421,	0.001895,	0.005211,	0.000474,	0.002369,	0.000474,	0.002369,	0.000000,	0.000000,	0.001421,	0.001421,	0.002369,	0.000474,	0.000947,	0.000474,	0.000474,	0.000000,	0.000474,	0.000000,	0.056845,	curwood
0.023223,	0.006635,	0.002370,	0.001896,	0.002844,	0.001896,	0.002370,	0.000948,	0.004739,	0.000474,	0.000948,	0.000474,	0.000000,	0.000000,	0.000000,	0.001422,	0.000948,	0.001422,	0.001422,	0.000000,	0.000000,	0.000474,	0.000000,	0.049763,	curwood
0.021002,	0.006205,	0.003341,	0.003341,	0.001909,	0.001909,	0.002387,	0.000000,	0.003819,	0.000000,	0.001432,	0.001432,	0.000477,	0.000000,	0.000000,	0.001432,	0.000477,	0.000955,	0.000477,	0.000000,	0.000000,	0.000955,	0.001432,	0.046778,	curwood
0.021606,	0.005636,	0.002818,	0.002818,	0.000470,	0.004227,	0.004227,	0.001409,	0.002349,	0.000000,	0.002818,	0.003288,	0.000939,	0.000000,	0.000000,	0.000939,	0.000470,	0.002818,	0.000470,	0.000000,	0.000470,	0.000000,	0.001409,	0.062001,	curwood
0.006193,	0.010481,	0.000953,	0.003811,	0.001429,	0.001906,	0.003811,	0.001906,	0.001429,	0.001906,	0.000476,	0.000953,	0.000000,	0.001906,	0.000000,	0.001906,	0.003335,	0.000000,	0.000953,	0.000000,	0.000953,	0.000000,	0.003335,	0.080038,	london
0.009556,	0.004778,	0.006211,	0.003822,	0.000478,	0.001911,	0.000956,	0.001433,	0.002867,	0.000956,	0.000478,	0.000478,	0.000956,	0.000956,	0.000000,	0.000478,	0.003822,	0.000000,	0.001433,	0.000000,	0.000478,	0.000000,	0.002867,	0.076923,	london
0.009488,	0.008539,	0.004744,	0.001423,	0.002846,	0.004269,	0.002372,	0.000000,	0.001898,	0.001423,	0.000000,	0.000474,	0.000949,	0.000949,	0.000000,	0.000474,	0.002846,	0.000000,	0.000474,	0.000000,	0.000474,	0.000474,	0.002846,	0.086338,	london
0.013359,	0.004771,	0.005725,	0.001908,	0.002385,	0.002863,	0.001908,	0.000954,	0.001431,	0.001431,	0.001431,	0.002385,	0.003340,	0.001908,	0.000000,	0.002385,	0.003340,	0.000000,	0.000000,	0.000000,	0.000477,	0.000000,	0.005248,	0.079198,	london
0.010431,	0.007112,	0.003793,	0.004267,	0.005216,	0.001422,	0.002845,	0.000474,	0.001897,	0.000948,	0.001422,	0.000000,	0.000948,	0.002371,	0.000000,	0.000948,	0.000948,	0.000474,	0.000474,	0.000000,	0.000948,	0.000000,	0.003319,	0.075391,	london
0.010048,	0.010048,	0.008134,	0.003828,	0.001914,	0.000000,	0.001914,	0.000957,	0.002871,	0.000478,	0.001435,	0.001435,	0.000957,	0.000478,	0.000478,	0.000478,	0.001435,	0.000478,	0.000957,	0.000478,	0.001435,	0.000000,	0.004306,	0.077033,	london
0.012845,	0.005709,	0.008563,	0.003330,	0.002854,	0.001903,	0.003330,	0.004282,	0.002379,	0.000951,	0.001427,	0.000951,	0.000000,	0.002854,	0.000951,	0.001427,	0.001903,	0.000000,	0.000000,	0.000000,	0.000476,	0.000476,	0.005233,	0.080400,	london
0.012869,	0.009533,	0.008580,	0.001907,	0.005243,	0.004290,	0.004766,	0.001907,	0.000477,	0.000477,	0.000000,	0.000953,	0.000477,	0.000953,	0.000477,	0.001430,	0.000953,	0.000000,	0.000000,	0.000000,	0.000000,	0.000000,	0.001430,	0.068637,	london
0.006164,	0.008535,	0.009483,	0.004742,	0.003319,	0.000948,	0.003319,	0.000000,	0.001897,	0.000948,	0.000000,	0.001897,	0.000000,	0.000474,	0.000000,	0.000948,	0.000474,	0.000000,	0.000000,	0.000000,	0.000948,	0.000000,	0.004742,	0.084874,	london
0.015737,	0.009061,	0.009537,	0.003338,	0.006199,	0.002861,	0.006199,	0.002861,	0.001431,	0.001431,	0.001907,	0.001431,	0.000477,	0.000954,	0.000477,	0.000477,	0.001431,	0.000000,	0.000000,	0.000000,	0.000000,	0.000000,	0.001431,	0.075346,	london
0.013340,	0.006670,	0.004288,	0.001906,	0.004288,	0.002382,	0.003811,	0.000476,	0.000953,	0.000000,	0.000476,	0.002859,	0.000476,	0.000476,	0.000476,	0.000000,	0.003335,	0.000000,	0.000953,	0.000476,	0.000476,	0.000000,	0.003811,	0.077180,	london
0.014685,	0.002369,	0.008527,	0.004263,	0.003316,	0.003790,	0.001895,	0.001421,	0.001421,	0.000947,	0.000474,	0.000947,	0.000474,	0.002369,	0.000474,	0.003316,	0.001421,	0.000474,	0.000000,	0.000000,	0.000947,	0.000000,	0.001895,	0.075793,	london
0.009074,	0.009074,	0.006208,	0.001910,	0.003820,	0.000955,	0.002865,	0.000955,	0.001433,	0.000478,	0.001433,	0.000000,	0.000000,	0.000478,	0.000000,	0.001433,	0.001910,	0.000478,	0.000478,	0.000000,	0.000478,	0.000000,	0.001910,	0.072588,	london
0.009506,	0.007129,	0.006179,	0.004278,	0.003802,	0.004278,	0.002852,	0.000951,	0.000475,	0.000951,	0.000475,	0.001426,	0.001901,	0.000475,	0.000000,	0.000475,	0.000951,	0.000000,	0.000475,	0.000475,	0.000000,	0.000000,	0.002376,	0.071293,	london
0.014354,	0.006699,	0.006220,	0.002392,	0.003828,	0.003828,	0.005742,	0.001914,	0.000957,	0.002871,	0.001435,	0.003828,	0.000478,	0.000478,	0.000000,	0.001914,	0.001914,	0.000957,	0.000000,	0.000000,	0.000000,	0.000478,	0.006220,	0.071292,	london
0.011283,	0.013634,	0.001881,	0.004231,	0.001881,	0.002351,	0.002351,	0.000470,	0.000470,	0.000000,	0.001881,	0.000000,	0.000940,	0.000470,	0.000000,	0.000470,	0.000470,	0.000470,	0.000470,	0.000000,	0.000470,	0.000000,	0.002351,	0.086507,	london
0.019240,	0.005772,	0.001443,	0.006253,	0.000962,	0.000481,	0.001924,	0.000000,	0.000481,	0.001443,	0.002886,	0.000000,	0.000481,	0.000481,	0.000000,	0.000962,	0.000000,	0.000481,	0.001443,	0.000481,	0.000000,	0.000000,	0.002405,	0.085137,	london
0.011396,	0.006173,	0.007597,	0.005223,	0.002374,	0.002849,	0.002374,	0.002374,	0.001899,	0.000000,	0.000950,	0.000475,	0.000475,	0.000950,	0.000000,	0.000475,	0.000000,	0.000475,	0.000475,	0.000475,	0.000000,	0.000475,	0.000475,	0.089744,	london
0.008122,	0.009556,	0.003822,	0.003344,	0.001911,	0.001911,	0.000956,	0.000478,	0.001911,	0.000000,	0.000000,	0.000956,	0.000478,	0.000000,	0.000000,	0.002389,	0.000478,	0.000000,	0.000000,	0.000000,	0.000956,	0.000000,	0.000478,	0.099857,	london
0.010921,	0.006648,	0.001425,	0.006648,	0.002849,	0.000475,	0.000950,	0.000475,	0.000000,	0.000475,	0.001425,	0.000475,	0.000475,	0.000950,	0.000000,	0.001425,	0.000475,	0.000475,	0.000000,	0.000000,	0.000000,	0.000475,	0.003799,	0.103039,	london
0.015101,	0.006135,	0.004247,	0.004719,	0.002360,	0.003303,	0.001416,	0.001416,	0.000472,	0.000944,	0.000472,	0.000472,	0.000472,	0.000944,	0.000472,	0.000944,	0.000000,	0.001416,	0.000472,	0.000000,	0.000472,	0.000000,	0.000944,	0.082586,	london
0.010849,	0.009434,	0.004717,	0.002358,	0.003302,	0.000943,	0.002358,	0.000472,	0.001415,	0.001415,	0.002830,	0.002358,	0.001415,	0.000000,	0.000000,	0.001415,	0.000943,	0.001415,	0.000000,	0.000000,	0.000000,	0.000000,	0.002358,	0.074057,	london
0.013214,	0.008023,	0.005663,	0.002832,	0.007551,	0.003303,	0.002360,	0.001888,	0.002360,	0.001416,	0.000000,	0.002832,	0.000472,	0.003775,	0.000472,	0.000944,	0.000472,	0.000472,	0.000472,	0.000000,	0.001416,	0.000000,	0.000472,	0.070316,	london
0.013942,	0.005288,	0.007692,	0.002404,	0.004808,	0.000481,	0.000481,	0.000000,	0.000962,	0.000481,	0.001923,	0.001923,	0.001442,	0.000000,	0.000000,	0.000481,	0.000000,	0.000000,	0.000481,	0.000000,	0.000481,	0.000000,	0.001442,	0.081731,	london
0.013152,	0.006106,	0.003758,	0.006106,	0.001409,	0.004697,	0.000000,	0.001879,	0.001409,	0.000470,	0.002349,	0.000939,	0.000000,	0.001409,	0.000000,	0.000470,	0.000000,	0.000470,	0.000000,	0.000000,	0.000000,	0.000000,	0.003758,	0.069986,	london
0.013849,	0.004776,	0.003343,	0.002865,	0.001910,	0.000955,	0.001433,	0.000478,	0.001433,	0.000000,	0.000955,	0.002388,	0.000000,	0.000478,	0.000478,	0.001910,	0.000955,	0.000955,	0.002865,	0.000000,	0.000478,	0.000000,	0.003820,	0.092168,	london
0.013481,	0.006740,	0.006259,	0.005296,	0.001444,	0.001444,	0.000481,	0.000481,	0.000963,	0.000000,	0.001444,	0.000481,	0.001444,	0.000000,	0.000000,	0.003370,	0.000000,	0.000481,	0.000963,	0.000000,	0.001444,	0.000000,	0.003852,	0.103996,	london
0.015238,	0.008571,	0.005238,	0.003810,	0.002381,	0.001905,	0.002381,	0.000000,	0.000476,	0.000476,	0.000476,	0.001905,	0.001429,	0.000476,	0.000000,	0.000952,	0.000476,	0.000952,	0.000952,	0.000000,	0.000952,	0.000000,	0.002381,	0.083810,	london
0.012772,	0.007096,	0.003311,	0.000946,	0.002365,	0.002365,	0.001419,	0.000473,	0.000946,	0.000946,	0.000946,	0.001419,	0.000473,	0.002365,	0.000000,	0.000473,	0.000000,	0.000946,	0.000000,	0.000473,	0.000000,	0.000473,	0.003311,	0.092242,	london
0.009035,	0.006657,	0.006657,	0.003804,	0.001902,	0.004280,	0.002378,	0.000000,	0.000951,	0.000951,	0.001427,	0.000000,	0.000476,	0.000951,	0.000000,	0.001427,	0.000476,	0.000000,	0.000000,	0.000000,	0.000951,	0.000000,	0.006182,	0.084641,	london
0.016603,	0.001898,	0.003795,	0.005218,	0.001423,	0.003321,	0.002372,	0.000474,	0.001898,	0.001898,	0.000474,	0.001423,	0.000474,	0.000949,	0.000474,	0.000474,	0.000000,	0.000474,	0.000000,	0.000474,	0.000000,	0.000000,	0.006641,	0.074004,	london
0.013264,	0.008527,	0.004737,	0.004737,	0.002369,	0.002369,	0.003316,	0.000000,	0.000474,	0.000474,	0.000474,	0.000474,	0.000000,	0.000947,	0.000000,	0.001895,	0.000000,	0.000474,	0.000000,	0.000000,	0.000474,	0.000000,	0.002842,	0.053529,	london
0.013783,	0.004278,	0.004278,	0.006179,	0.001901,	0.005228,	0.002376,	0.001426,	0.001901,	0.000951,	0.003802,	0.002852,	0.000475,	0.000951,	0.000000,	0.001426,	0.000475,	0.000951,	0.000475,	0.000000,	0.001426,	0.000000,	0.001426,	0.078422,	london
0.014184,	0.004728,	0.003310,	0.005674,	0.006147,	0.003310,	0.002837,	0.000946,	0.000946,	0.001891,	0.004255,	0.002364,	0.001418,	0.000946,	0.000473,	0.001418,	0.000000,	0.001418,	0.000000,	0.000000,	0.000000,	0.000000,	0.002364,	0.075177,	london
0.012784,	0.008523,	0.003788,	0.004261,	0.001420,	0.001894,	0.005208,	0.000473,	0.002841,	0.000473,	0.000473,	0.002367,	0.000473,	0.000947,	0.000473,	0.000947,	0.000000,	0.000947,	0.000000,	0.000000,	0.000947,	0.001420,	0.003788,	0.060133,	london
0.010932,	0.009981,	0.006654,	0.006654,	0.002852,	0.002852,	0.004278,	0.002376,	0.004278,	0.000951,	0.001901,	0.000951,	0.001426,	0.000000,	0.001426,	0.000475,	0.000000,	0.000475,	0.000000,	0.000000,	0.000000,	0.000000,	0.002376,	0.067966,	london
0.012464,	0.007670,	0.005273,	0.001918,	0.001918,	0.001438,	0.006232,	0.001438,	0.000959,	0.000959,	0.000959,	0.001438,	0.000959,	0.000479,	0.000479,	0.000959,	0.000959,	0.000959,	0.000000,	0.000000,	0.000000,	0.000000,	0.003356,	0.069032,	london
0.012328,	0.009483,	0.001897,	0.005216,	0.000000,	0.003793,	0.000474,	0.000474,	0.002371,	0.001897,	0.002845,	0.001422,	0.000474,	0.001897,	0.000000,	0.000000,	0.000000,	0.000474,	0.000000,	0.000000,	0.000000,	0.001897,	0.001897,	0.074917,	london
0.015632,	0.001895,	0.004737,	0.002842,	0.004263,	0.000474,	0.001895,	0.001895,	0.003790,	0.002369,	0.002369,	0.001895,	0.002369,	0.002369,	0.000474,	0.001895,	0.000947,	0.001421,	0.000947,	0.000000,	0.000000,	0.000000,	0.003316,	0.062530,	london
0.017627,	0.009528,	0.003811,	0.002382,	0.001906,	0.001906,	0.003335,	0.001429,	0.003335,	0.001429,	0.000476,	0.000000,	0.001906,	0.001429,	0.000476,	0.001906,	0.000476,	0.000476,	0.000000,	0.000000,	0.000000,	0.000000,	0.001906,	0.055741,	london
0.017511,	0.007572,	0.005679,	0.003313,	0.002366,	0.003313,	0.002366,	0.000473,	0.002840,	0.000947,	0.000473,	0.000947,	0.000473,	0.000947,	0.000000,	0.001893,	0.000000,	0.000000,	0.000000,	0.000473,	0.000000,	0.000000,	0.000947,	0.070989,	london
0.021645,	0.005772,	0.004329,	0.007215,	0.001924,	0.000481,	0.002886,	0.000000,	0.002886,	0.000481,	0.000000,	0.000481,	0.000481,	0.001924,	0.000000,	0.000481,	0.000481,	0.000962,	0.000962,	0.000000,	0.000481,	0.000481,	0.000000,	0.067821,	london
0.014671,	0.006152,	0.006626,	0.003313,	0.003313,	0.001420,	0.000947,	0.000473,	0.000947,	0.000473,	0.000947,	0.000000,	0.000473,	0.000947,	0.000000,	0.001893,	0.000473,	0.000473,	0.000000,	0.000000,	0.000000,	0.000000,	0.000947,	0.089446,	london
0.014016,	0.004833,	0.009183,	0.002900,	0.002417,	0.002417,	0.001933,	0.000000,	0.002417,	0.001450,	0.000483,	0.000483,	0.000000,	0.001933,	0.000000,	0.000967,	0.000483,	0.000000,	0.000483,	0.000000,	0.000000,	0.000000,	0.001933,	0.084099,	london
0.012270,	0.008495,	0.006607,	0.003303,	0.002360,	0.000000,	0.002832,	0.000000,	0.004247,	0.001888,	0.000944,	0.000000,	0.000000,	0.002360,	0.000000,	0.000472,	0.000000,	0.000944,	0.000472,	0.000000,	0.000000,	0.000000,	0.000944,	0.087305,	london
